# Supplementary material for: Complex interventions for aggressive challenging behaviour in adults with intellectual disability: A rapid realist review informed by multiple populations
Source: PLoS One. 2023 May 18;18(5):e0285590. doi: 10.1371/journal.pone.0285590 (PMC10194976; doi:10.1371/journal.pone.0285590)
Supplement: S1 Data — (XLSX) [file pone.0285590.s006.xlsx]

## Sheet: Data Extraction
ID	Authors	Title	Year	Publication type	Source	URL	Abstract	Country	Study design	Population/sample	Where individuals reside	n	Stated aims	Name of intervention	Manualised	Rationale (how intervention might work)	What (materials both physical and informational)	What (Procedures)	Training	Mode of delivery (e.g to individual or group)	Where delivered	Who delivers?	Delivery duration, number & frequency of sessions	Tailoring (e.g. any personalisation/adaptation)	Modification (if modified during the study)	How well (fidelity and adherence) planned	How well (fidelity and adherence) Actual	Stated outcomes (positive or negative? What were they?)	Other info
102	Singh, Nirbhay N.: Lancioni, Giulio E.: Myers, Rachel E.: Karazsia, Bryan T.: Courtney, Theresa M.: Nugent, Kristen	A mindfulness-based intervention for self-management of verbal and physical aggression by adolescents with Prader–Willi syndrome	2017	Journal article	Developmental Neurorehabilitation	https://www.tandfonline.com/doi/abs/10.3109/17518423.2016.1141436	Purpose: There is a dearth of clinical and research literature on the treatment of maladaptive behaviors in adolescents with Prader–Willi syndrome (PWS). The purpose of this study was to evaluate the effectiveness of a mindfulness-based intervention,Meditation on the Soles of the Feet(SoF), to facilitate self-management of verbal and physical aggression.Method: We utilized a multiple-baseline des…	USA	Multiple baseline (single case experimental/quantitative)	Adolescent boys with Prader-Willi who functioned at mild LD level. All engaged in verbal and sometimes physical aggression. Referred by parents.	Community sample - adolescents lived at home with their parents	3	to evaluate the effective- ness of a mindfulness-based intervention, Meditation on the Soles of the Feet (SoF), to facilitate self- management of verbal and physical aggression	Mindfulness-based (SoF)	Yes	In mindfulness-based approaches, the focus is on teaching the individual to change the actual nature of his or her response to the problem. theoretical constructs that describe the process and mechanisms through which mindfulness produces its purported effects, including attention regulation, body awareness emotional regulation, and changes in self-concept. Mindfulness meditation activates region…	Video recorded for fidelity checks. MOSOTF manual. Stated outcome measures. Both parents collected the data using an iPhone app that enabled recording of multiple events in real time, that is, discrete instances were recorded.	Baseline. Training for one month prior. At end of baseline, parent taught their ado the SOF procedure in presence of the trainer. Practice: For the first five days of intervention, the parents reviewed the use of this procedure with their adoles- cents during daily 15 min sessions. Then fidelity checks. Follow up: Following termination of the SoF practice phase, the parents continued to collect d…	Trainer who had a 40 years worth of meditation experience, clinical expertise and experience in mindful delivery trained parents to deliver the intervention. Trained for 6 hours in the month before parents deliver it themselves.	Individual	Community - home	Parents	33-37 weeks for 15 min daily			Video taped for fidelity checks.	100% delivery of training to parents and Averaged 95% for each parent delivering to child.	Sig positive difference. Relative to baseline, verbal aggression decreased to minimal levels following mindfulness-based practice and physical aggression was nearly eliminated. Intervention effects were maintained at 12-month follow- up. Quantitative analytics confirmed statistically significant outcomes. Conclusions: The SoF mindfulness intervention was effective in reducing verbal and physical …
120	Cullen, Alexis E.: Clarke, Amory Y.: Kuipers, Elizabeth: Hodgins, Sheilagh: Dean, Kimberlie: Fahy, Tom	A multisite randomized trial of a cognitive skills program for male mentally disordered offenders: violence and antisocial behavior outcomes	2012	Journal article	Journal of consulting and clinical psychology	https://psycnet.apa.org/record/2012-26191-001	OBJECTIVE: Despite a large evidence base indicating that cognitive skills programs can reduce reoffending in individuals without mental illness, there have been no randomized controlled trials (RCTs) to determine their effectiveness in mentally disordered offenders (MDOs). In the first RCT of a cognitive skills program for MDOs, we aimed to investigate whether participation in the Reasoning and R…	UK	RCT	Adult male mentally disordered offenders (psychotic disorder and history of violence) referred by hospital staff.	Inpatient forensic (6 medium secure forensic hospitals)	84	In the first RCT of a cognitive skills program for MDOs, we aimed to investigate whether participation in the Reasoning and Rehabil- itation (R&R) program reduced violence and antisocial behavior in this population	Cognitive skills intervention - Reasoning and Rehabil- itation (R&R) program	Yes	Highly structured manualised program focused on prob solving skills and thinking styles. Eight core modules – prob solving, assertiveness skills, social skills, negotiation skills, creative thinking, emotion management, values reasoning, critical reasoning.	Audiovisual equipment, treatment manual, stated outcome measures	Eighty-four male inpatients with a psychotic disorder and a history of violence were recruited from medium secure forensic hospitals. Participants were randomized to receive the R&R program, consisting of 36 two-hour sessions, or treatment as usual (TAU). Incidents of violence and antisocial behavior (verbal aggression, substance use, and leave violations) were assessed during treatment and at 12…	Experienced staff who received training during intensive 5 day workshops.	Group (5-8 per group)	Inpatient forensic - 6 medium secure forensic units	Experienced unit staff	36 sessions lasting 2h held 2 or 3 times per week. Treatment period unclear (estimate 12-18 weeks based on rate of sessions).	Given choice to deliver original R&R programme or the revised programme		Recording of sessions and reviews completed throughout trial	High standard of program delivery was maintained	Sig Positive difference. Relative to the TAU group, incident rates of verbal aggression and leave violations during the treatment period were significantly lower in the R&R group; the effect on verbal aggression was maintained at 12-months posttreatment. Half of those randomized to receive R&R did not complete treatment; post hoc analyses were therefore conducted to compare treatment responses in…
313	Kunik, Mark E.: Stanley, Melinda A.: Shrestha, Srijana: Ramsey, David: Richey, Sheila: Snow, Lynn: Freshour, Jessica: Evans, Tracy: Newmark, Michael: Williams, Susan: Wilson, Nancy: Amspoker, Amber B.: Evans, Tracey	Aggression Prevention Training for Individuals With Dementia and Their Caregivers: A Randomized Controlled Trial	2020	Journal article	American Journal of Geriatric Psychiatry	https://www.sciencedirect.com/science/article/abs/pii/S106474812030213X	Objective: International appeals call for interventions to prevent aggression and other behavioral problems in individuals with dementia (IWD). Aggression Prevention Training (APT), based on intervening in three contributors to development of aggression (IWD pain, IWD depression, and caregiver-IWD relationship problems) aims to reduce incidence of aggression in IWD over 1 year.Design: Randomized,…	USA	RCT	Older adults with dementia (and their caregivers - dyads) referred from clinics. Mostly male.	Community - they lived at home.	280	Aggression Prevention Training (APT), based on intervening in three contributors to devel- opment of aggression (IWD pain, IWD depression, and caregiver−IWD relation- ship problems) aims to reduce incidence of aggression in IWD over 1 year.	Anger Prevention Training. Bespoke intervention developed by the investigators. Based on Unmet Needs Model. Seems cognitive. Antecedent-Behaviour-Consequence.	Yes	The intervention is rooted in the Unmet Needs Model and other currently accepted frameworks for understanding behavioral prob- lems, such as the Antecedent-Behavior- Consequences approach	primary outcome: CMAI-Aggression Subscale. Secondary outcomes included overall pain, IWD depression, quality of the caregiver−IWD relation- ship, caregiver burden, positive caregiving attributes, frequency of behavior problems, and anxiety. P's received the book 'Pain Management for Older Adults: A Self Help Guide' in APT group and another book in usual care group.	Ps screened and randomised. Outcome measures delivered (self- and caregiver-rated)	The deliverers had already been trained in the intervention and were licensed providers	Individual	Community - at home and wrap up session was over phone.	Nurses, social workers and trainees in psychology and medicine	Delivered over 3 months. 6-8 weekly sessions, lasting about 45 min.	N.S.	N.S.	N.S.	N.S.	No sig positive difference. Incidence of aggression was not different for p's who received APT and those who received enhanced usual care. Sec outcomes: sig negative main ffects of assessment time for both frequency of behav probs and caregiver's perceptions of quality of the relationship. No differences between treatment groups for any secondary outcome (i.e. main effects).
363	McWilliams, Jenna: de Terte, Ian: Leathem, Janet: Malcolm, Sandra	An evaluation of an emotion regulation programme for people with an intellectual disability	2014	Journal article	Therapeutic Communities		Purpose: The purpose of this paper is to examine the effectiveness of the Transformers programme on individual's use of appropriate emotion regulation strategies. Design/methodology/approach: Five people with an intellectual disability participated in the Transformers programme and took part in the current study. The intervention was evaluated using the Profile of Anger Coping Skills (PACS) and i…	New Zealand	Single case experimental (quantitative pilot study)	Adults with LD (mild-moderate) identified as having emotion regulation difficulties and referred to the Transformers emotion regulation programme by LD service. 3 males, 2 females.	Community - supported housing	5	To examine the effectiveness of the Transformers programme on individual’s use of appropriate emotion regulation strategies	Transformers Programme Emotion reg	No - Transformers doesn't have a manual but this intervention is a shortened version of Stepping Stones which is manualised	Group based intervention for people with LD that's based on a cog-behav approach and includes DBT principles and techniques. It seeks to increase p's abilities to recognise emotions and develop strategies to regulate difficult emotions, particularly anger, sadness and worries. Strategies include relaxation; wise mind; breathing exercises; taking yourself away; exercise; distraction; doing somethi…	Measures: PACS (Profile of Anger Coping Skills). Incident Reports collected from the service. Treatment manual.	PACS administered 10 times - three assessments before; three during and three after and once at three month follow up. Asssed in their homes. Service manager also completed assessments. Caregivers were interviewed by researcher at their places of work.	Facilitators trained prior to study. Training unclear.	Group	Community - in a quiet room at their home or day programme to minimise distractions.	Masters trained experienced clinical psychologists. Range of staff also facilitate delivery (nurses, care managers, other professionals).	Sessions held for 22 weeks - 2 hours each.	N.S.	PACS was adapted - not used in conjunction with PI. P's asked about coping with sadness and worry in addition to anger. Also, the original list of coping strategies was changed. P'S asked about specific skills they were taught during programme to help with anger, sadness and worry.	N.S.	N.S.	Majority of p's demonstrated increases in self- and caregiver reported use of appropriate emotion regulation strategies following the programme. Treatment gains not always maintained at follow up. Three of participants also exhibited fewer incidents of challenging behaviout after taking part in the programme.
382	Ong, Jeffrey G.: Lim-Ashworth, Nikki S.: Ooi, Yoon P.: Boon, Jillian S.: Ang, Rebecca P.: Goh, Dion H.: Ong, Say H.: Fung, Daniel S.	An Interactive Mobile App Game to Address Aggression (RegnaTales): Pilot Quantitative Study	2019	Journal article	JMIR serious games	https://games.jmir.org/2019/2/e13242/	BACKGROUND: The rapid advancement in media technology has radically changed the way we learn and interact with one another. Games, with their engaging and interactive approach, hold promise in the delivery of knowledge and building of skills. This has potential in child and adolescent mental health work, where the lack of insight and motivation for therapy are major barriers to treatment. However…	Singapore	Quantitative experimental (pilot study)	Children (aged 6-12) with disruptive behaviour disorders (DBDs) recruited from a psychiatric outpatient clinic. Majority had ADHD. Some had ADHD with CD or ODD. 23 females. 49 males.	Community - live at home	72 (35 DBD, 37 TD)	To test the efficacy of a mobile app game to address aggression	RegnaTales CBT based app	No	RegnaTales was developed from the Social Problem-Solving Skills Training (SPSST) for anger management [29], based on a cognitive behavioral framework. The SPSST was originally administered in a face-to-face therapy setting through a workbook. The first 4 mobile apps are game-based apps that teach various anger management strategies, whereas the fifth and sixth apps focus on helping the children a…	Mobile device with app installed - tablet, phone	Upon completing the development of each app, child participants were recruited to test the app. We tried to recruit an equal number of TD children and children with DBD to test each app. Each RegnaTales app was tested by a different group of child participants. The children played the assigned RegnaTales app on an Apple iPad (9.7-inch screen size) for approximately 50 min before completing the Pl…	Facilitators trained prior to study. Training unclear.	Individual	Community - outpatient clinic	Researcher	They played on the app once for 50 min and were assessed before and after	N.S.	As mobile apps 5 and 6 are nongame-based and are focused on the application of skills, some irrelevant items (eg, whether they liked the story and what they thought were the goals of the games) were removed and an additional domain to assess the knowledge, attitudes, and intentions related to the target behavior of anger management was added. This is a modification of 5 items based on the user ve…	Tested playability and usability and within this they tested understanding of the game - The children indicated the goals of the game apps as the following: save the hero’s parents (39 out of 48, 81%), make friends (19 out of 48, 40%), gain more points and power (21 out of 48, 44%), learn to recognize other’s feelings (34 out of 48, 71%), and learn more about themselves (28 out of 48, 58%).		Some sig positive results for some elements of aggression but not others. Wilcoxon signed rank tests indicated that children reported significantly lower reactive aggression after playing the mobile apps Rage Raver, with Z=−2.95 and P=.001; Abaddon, with P value .62 Z=−2.52 and P=.008; and RegnaTools, with Z=−2.16 and P=.03. Children reported significantly lower overall aggression after playing t…
412	Lindsay, William R.: Allan, Ronald: Parry, Catherine: Macleod, Fiona: Cottrell, Julie: Overend, Helen: Smith, Anne H. W.	Anger and aggression in people with intellectual disabilities: Treatment and follow-up of consecutive referrals and a waiting list comparison	2004	Journal article	Clinical Psychology & Psychotherapy	https://onlinelibrary.wiley.com/doi/abs/10.1002/cpp.415	Based on the work of Novaco, there have been several reports of case illustrations that develop anger management training for people with intellectual disabilities. Case reports have become increasingly sophisticated, with social validation of aggression and follow-ups of up to 10 years. There have also been three recent outcome studies attesting to the effectiveness of anger management treatment…	UK	Experimental waitlist control design	Adults with mostly mild LD (most of exp group were male, fairly even split in control group) known and referred by LD service. Mean age mid-late 20s across both groups.	Community - "living in the community", unclear where exactly.	47 (33 in treatment condition)	Test the efficacy of anger management training in treatment and waiting list control group	Cog: Anger management training	No	Novaco - based on cog model of anger. Outline three approaches to management of anger. 1. Clinical care approaches in which regimes are organised to allow for and contain individuals who show anger. 2, they outline anger management approaches and are essentially general and educational (based on Novaco's writings). 3, The third level of intervention for anger is anger treatment. In addition to al…	WASI, Dundee Provocation Inventory (DPI), Anger Provoking Roleplays, Self-Reports of Anger,	The experimental group was assessed before treatment, after treatment and at three month follow-up. Thirty subjects were assessed at nine month follow-up and 12 were assessed at both 15 and 21 month follow-ups	Facilitators presumably trained prior to study. Training unclear.	Group	Community LD service	Unclear but the authors are clinical psychologists.	9 months and sessions were conducted weekly (around 40 sessions). Each session lasted 40–60 min depending on the concentration levels of participants.	N.S.	because of the intellectual abilities it was felt easier and more understandable to begin treatment with the relaxation/arousal reduction phase, which has high face validity and less dependence on awareness of the concepts involved in treatment of emotion.	N.S.	N.S.	Mixed - sig improvements in anger control on all measures. No significant improvement between treatment subjects and controls in Provocation Inventory (but there were within subject improvements). A significant greater percentage of controls committed further aggressive incidents. So improvements in some measures of anger but not PI.
425	Jones, Jessica: Minnes, Patricia: Elms, Janice: Paret, Laura: Vilela, Tania	Anger management group for persons with dual diagnosis: A pilot study	2007	Journal article	Journal on Developmental Disabilities	https://oadd.org/wp-content/uploads/2007/01/jones.pdf	The current study evaluates the effectiveness of a community anger management group for individuals with dual diagnosis, a developmental disability and psychiatric disorder. Ten individuals who demonstrated difficulties in inappropriate anger expression and anger management participated.' Caregivers were also encouraged to attend the group. Sessions were held over the course of 12 weeks and emplo…	Canada	Single case design. Non-randomised exp - all participants received the intervention and were tested pre- and post-.	Adolescents and adults with behavioural disorders (5 behaviour disorders, 5 impulse control disorder, 2 anxiety disorder, 2 PTSD, 5 affective disorder, 2 ADHD, 1 ASD, 1 adjustment disorder, 1 attachment disorder) referred to a mental health clinic for problems with anger and behaviour difficulties. Aged 16-41. 4 males, 6 females.	Community - 4 lived in the family home, 3 in group environment, 2 lived in foster or family support home and 1 lived alone.	10	1. Implement and evaluate the effectiveness of a community based anger treatment group for individuals with dual diagnosis who have difficulties with inappropriate anger expression and anger management. 2. Educate individuals with dual diagnosis about anger profiles and teach ways to reduce verbal and/or physical aggression. 3. Teach individuals with dual diagnosis self-control, coping strategies…	Anger management	No	Treatment sessions employed a modified cognitive-behavioural approach that was based on Novaco’s model (1976) involving the three components of anger: physiological, cognitive and behavioural. sequential phases of education, skill-acquisition and behavioural rehearsal. Treatment and management strategies included cognitive restructuring, behavioural skills training and arousal reduction. Clients …	Novaco Anger Scale and Provocation Inventory (NAS-PI, Novaco, 2003), a measure of anger disposition, control and provocation. Homework assignments.	Community anger management programme. Sessions held over 12 weeks. Modified cog behav approach. Careviers encouraged to attent. Assessments conducted following treatment and control available for nine clients and five carers.	3 experienced clinicians (one psychologist, one psychometrist and one social worker) and one psychology doctoral student.	Group	Community - mental health clinic	Experienced clinicians (1 psychologist, 1 psychometrist and 1 social worker), 1 psychology doctoral student. Other staff were facilitators (roles not described).	2 hour treatment sessions ran for 12 sequential weeks	Those who needed reading help were read the instructions	Modified from the standard cog-behavioural model as described in rationale cell.	N.S.	N.S.	Non-sig: – no significant differences in total anger (NAS) after treatment or anger provocation for caregiver or participant ratings. Marginal gains in self-rated anger behaviours (behaviours subscale) and caregiver rated angry behaviours but not significant. P.06-.07. Paper interprets findings as showing support for AM treatment – questionable.
431	Rose, John	Anger management: A group treatment program for people with mental retardation	1996	Journal article	Journal of Developmental and Physical Disabilities	https://link.springer.com/article/10.1007%2FBF02578445	This paper describes the development of anger management groups for people with moderate to severe mental retardation. The group was based on work developed by R. W. Novaco (1976) and extended to people with mild mental retardation. Modifications to group techniques, such as participants being accompanied by a support worker in the group and more effort to help participants label emotions, were r…	UK	Single case design	Adults with LD (moderate to severe) with aggression who were attending and referred from local LD service. 2 women. 3 men. Aged 21-43 years.	Community - A mix of individuals living at home, in supported living or group living.	5	Paper describes the development of anger management groups for people with mild to severe mental retardation. Group based on work by Novaco. Paper evaluates the group	Cog: Anger management	Yes	1) education – emotion identification, determining functions of anger, examine personal patterns of anger, devising provocation inventory. 2) skill acquisition – developing skills e.g. interpersonal prob solving, arousal reduction, increased assertiveness, and improved communication. 3) Combining step 1 and 2 – evaluating whether client will be able to cope with provoking situations using role pl…	Diary to monitor emotions. Photos from newspapers to examine emotions, a video to examine emotions. Video used for feedback and group discussion in role play stage.	P accompanied by care worker from their residential home or their place of work. Two group leaders (clin psych and AP). Warm up exercise and winding down exercise before and after sessions. Monitoring emotions in conducted in initial stages – examining and identifying them. Step 2 of Novaco’s programme. Role play stage, aided by videos.	Facilitators trained prior to study. Training unclear.	Group	Community - LD service	Clinical psycholigist and an assistant psychologist	16 sessions, lasting 1.5 hour each. 10 weekly sessions, 3 week break followed by 6 more weekly sessions.	Modifications made from from Novaco’s cog behave model, as it was conducted in groups and p’s accompanied by support worker in group and more effort to help p’s label emotions.		NS	NS	Generally positive outcomes. No stats conducted. All of the individuals who attended the majority of sessions showed fewer incidents at follow up than in the 3-month baseline period. Roleplay found to be the most useful technique in the group. One important feature of the therapy reported by staff was a general increase in time between trigger and response, thus providing an opportunity to develo…
675	Martin, N. T.: Gaffan, E. A.: Williams, T.	Behavioural effects of long-term multi-sensory stimulation	1998	Journal article	British Journal of Clinical Psychology	https://d1wqtxts1xzle7.cloudfront.net/47707288/Behavioural_effects_of_long-term_multi-s20160801-31144-1xwri0u.pdf?1470092257=&response-content-disposition=inline%3B+filename=Behavioural_effects_of_long_term_multi_s.pdf&Expires=1613046916&Signature=b07eyeUhguf5DXHXkRWthj9JKhJTSVD3Sh2N8MYciv8qWXUS1Yd7UJGTroylhoJw0Lz9-hBcKQ4vId19u4wDkycd2A6tYqzjf1cjNGw896n27iDpXYLVscKf9TI6uWT5WJMMCJ0KwvUj-WTJb1TDrbZ…	Regular access to a multi-sensory environment (MSE or Snoezelen room) was compared with a non-complex sensory environment for individuals with learning disabilities. We also tested the prediction that those individuals whose challenging behaviour was maintained by sensory consequences would benefit most from exposure to the MSE. The conditions were compared over 16-week periods using a double cro…	UK	Quantative experimental design. Double crossover. Objective measures (scales) and quantitative observations of behaviour.	Adults with severe and profound LD in community settings (day centre or supported living) who exhibited some form of challenging behaviour, including aggressive behaviour. 18 males, 9 females. Aged 22-61 (mean 38). Participants selected from LD register.	Community - some form of clinic room in community	27	Regular access to a multi-sensory environment (MSE or Snoeqelen room) was compared with a non-complex sensory environment for individuals with learning disabilities. We also tested the prediction that those individuals whose challenging behaviour was maintained by sensory consequences would benefit most from exposure to the MSE	Multi-sensory environment	No	MSEs, in general, aim to provide different forms of non-contingent sensory stimulation across a range of sensory modalities. It is widely recognized that some challenging behaviours (e.g. self-injurious behaviour, stereotypy) are motivated and maintained by sensory stimulation with obvious implications for potential intervention (Carr, 1977; Durand & Crimmins, 1988; Rincover, 1978). A number of s…	The Functional Performance Record (FPR; Mulhall, 1989) is an assessment relating to functional performance during the preceding week. The categories of behaviour used were activity level, aggression, attention span, social behaviour and socially unacceptable behaviour for which percentage deficit scores were derived. The Problem Behaviour Inventory (PBI; Willis & LaVigna, 1991) is an assessment o…	Group 1 started with a block of MSE sessions (a block of sessions comprising two weekly sessions of approximately one hour duration over 16 weeks) followed by a block of control sessions, followed again by a further block of MSE sessions (MCM group). Four-week periods intervened between each block of treatment sessions so that the participants could be assessed both immediately following a block …	Training unclear.	Group - indviduals split into subgroups for the study	Community - local day centre or residential facilities where participants lived	Care staff	16-week block of either control or MSE sessions. In each MSE session, participant spent 1 hour in the MSE room including 12 min of attention given to individuals within the room.	N.S.	N.S.	N.S.	Interobserver agreement checks were conducted on 20 per cent of the observational dataselected from 20 per cent of video-recorded sessions of all the participants. Reliability was calculated by totalling agreements and disagreements on occurrence per 5sinterval. Mean Cohen's Kappa values for the coded behaviours (challenging behaviour, stereotypy and task attention) ranged from .74 to .79.	No sig pos results. objective measures of behaviour outside the treatment settings revealed no difference between the MSE and control conditions. Challenging behaviour maintained by sensory consequences showed no greater responsivity to the MSE than to the control condition
711	Ballard, C.: Brown, R.: Fossey, J.: Douglas, S.: Bradley, P.: Hancock, J.: James, I. A.: Juszczak, E.: Bentham, P.: Burns, A.: Lindesay, J.: Jacoby, R.: O'Brien, J.: Bullock, R.: Johnson, T.: Holmes, C.: Howard, R.: Ballard, Clive: Brown, Richard: Fossey, Jane	Brief psychosocial therapy for the treatment of agitation in Alzheimer disease (the CALM-AD trial)	2009	Journal article	American Journal of Geriatric Psychiatry	https://www.sciencedirect.com/science/article/abs/pii/S1064748112607908	Background: Good practice guidelines state that a psychological intervention should usually precede pharmacotherapy, but there are no data evaluating the feasibility of psychological interventions used in this way. Methods: At the first stage of a randomized blinded placebo-controlled trial, 318 patients with Alzheimer disease (AD) with clinically significant agitated behavior were treated in an …	UK	Feasibility study for a trial	Older adults with dementia (Alzheimer's) with clinical agitation (including aggression) recruited from clinics. Mean age 84.4 years. 85% female.	Community - some residents lived in care facilitity and some community living with a caregiver	318	to determine the safety and feasibility of a simple, short psychological intervention delivered over 4 weeks before the instigation of randomized pharmacologic treatment for agitation in Alzheimer's.	Brief Psychosocial Therapy	Yes		Training course for researchers. Mini-Mental State Examination (sMMSE). CMAI. Computer. Course to ensure researchers were familiar with outcome measures.	CMAI delivered before intervention and 4 weeks after = primary outcome. Researchers went on training course. Delivered training to caregivers who implemented the intervention (which lasted up to four weeks) to Alzheimer's patients in care home.	Researchers (with an undergraduate psychology degree or research nurses) were enrolled on a 2-day training course and then trained paid carers who delivered the intervention	Individual	Community - care home	Professional care assistants in the nursing home setting who play a regular part in the care of the person with dementia.	4 weeks (week 1: 1 hour; week 2: 15 min; week 3: 30min; week 4: 15 min)	tailored within the parameters of the manual to the needs of the individual with dementia. Personalized music or environmental triggers were selected if they were highlighted as particularly im- portant for a particular individual during the assess- ment. If not, social interaction was the preferred therapy	N.S.	each therapist was required to complete a video of the assessment and therapy planning session, which had to be judged as demonstrating satisfactory skills and adherence to the manual by three independent raters. assessors attended a 1-week training course to familiarize themselves fully with the in- struments and to standardize delivery across the trial. Assessments were completed by researchers…	Therapy worksheets were completed in six of the eight centers, with the key elements of the intervention delivered according to the manual for 􏰆95% of patients.	Sig positive results. significant improvement in each of the key CMAI domains (aggression: mean [SD] improvement, 2.3 [8.1], df 􏰀 197, t 􏰀 4.4, p 􏰁 0.0001; physical nonag- gression: mean [SD] improvement, 2.1 [5.9], df 􏰀 197, t 􏰀 5.2, p 􏰁 0.0001; and verbally agitated behaviors: mean [SD] improvement, 1.4 [5.2], df 􏰀 197, t 􏰀 3.8, p 􏰁 0.0001).
728	Griffith, Gemma Maria: Jones, Robert: Hastings, Richard Patrick: Crane, Rebecca S.: Roberts, Judith: Williams, Jonathan: Bryning, Lucy: Hoare, Zoe: Edwards, Rhiannon Tudor	Can a mindfulness-informed intervention reduce aggressive behaviour in people with intellectual disabilities? Protocol for a feasibility study	2016	Journal article	Pilot and feasibility studies	http://ovidsp.ovid.com/ovidweb.cgi?T=JS&PAGE=reference&D=prem2&NEWS=N&AN=27965874	BACKGROUND: Approximately 10-20 % of adults with intellectual disabilities engage in challenging behaviours such as aggression, destructiveness, and self-injury, which are often accompanied by feelings of anger. The inability to manage anger can reduce quality of life. For example, aggression is a strong predictor of out-of-area placements and is a risk variable for abuse. Recent research suggest…	UK	Protocol for a feasibility study for a mixed methods qualitative and quantitative design.	Adults with LD and anger problems. Age, gender, level of functioning unclear - had not yet recruited.	Mixed - participants will be recruited from community, supported living or inpatient settings.	20	To test the SoF protocol and research process. To test reliability and validity of stated measures. Health economic outcomes. Test feasibility for a full scale RCT.	UMAA-LD - an adapted SOF package. Using mindfulness for anger and aggressive behaviour in people with LD - Soles of the Feet	Yes	Individuals with LD and anger are taught to recognise situations that are ‘triggers’ for their anger, then guided through the steps of the SoF meditation. These include breathing naturally without trying to respond to angry thoughts or emotions and then shifting attention to, and being mindful of, the soles of their feet (a neutral part of the body). This technique is tailored to the cognitive le…	SOTF manual. CD/audio file of the meditations. Educational materials in the form of a pack. Stated outcome measures. Audio recordings for fidelity checks.	Initial screening visit. Consent. Baseline (within 2 weeks prior to the first session of the intervention), 2 months post- baseline, and 6 months post-baseline. Data will be collected during face-to-face sessions with the researcher. The carer will also be available to support the person with ID should this be requested/necessary. At the 6-month post- baseline visit, the researcher will conduct s…	Community LD teams. Firstly, an intensive training sessions with a therapist over 5-7 days, followed by self-practice between 12 weeks and 2 years.	Individual	Community - LD services	Trained LD clinicians (psychologists/trainee psychologists/LD nurses)	6 sessions, lasting up to 90 min. 1 session/week for up to 2 months.	Modified from the SOTF manual by adding a psychoeducational component - an addendum to the existing manual, rather than a replacement for it	Protocol - no results yet	Screening and recruitment will be monitored. Will measure skills in using mindfulness. Data on adherence to mindfulness home practice. Dropout closely managed. Completement rates monitored. Intervention fidelity monitored (audio recordings). Clinical input questionnaire.	Protocol - no results yet	Protocol - no results yet
941	Pert, C.: Jahoda, A.: Kroese, B. Stenfert: Trower, P.: Dagnan, D.: Selkirk, M.	Cognitive behavioural therapy from the perspective of clients with mild intellectual disabilities: A qualitative investigation of process issues	2013	Journal article	Journal of Intellectual Disability Research	https://onlinelibrary.wiley.com/doi/abs/10.1111/j.1365-2788.2012.01546.x	Background: Clinicians working with clients who have mild intellectual disabilities (IDs) have shown growing enthusiasm for using a cognitive behavioural approach, amid increasing evidence of good treatment outcomes for this client group. However, very little is known about the views and experiences of clients with IDs who have undergone cognitive behavioural therapy. This study aims to explore t…	UK	Qualitative investigation of process issues	Adults with LD (mostly mild-borderline) and problems of anxiety, depression and anger. Referred from community LD services. 8 males, 7 females. 26-52 years. Mean age 38.8.	Community	15	In this study we sought to explore the views of participants with an ID who were all attending indi- vidual CBT for emotional problems. Interviews were carried out at the same stage in therapy for each participant. We were interested in participants’ own personal accounts of their experience of CBT to establish what aspects of therapy were of signifi- cance to them.	Cog: CBT	No	In this study we sought to explore the views of participants with an ID who were all attending individual CBT for emotional problems. Interviews were carried out at the same stage in therapy for each participant. We were interested in participants’ own personal accounts of their experience of CBT to establish what aspects of therapy were of signifi- cance to them.	All interviews were recorded and transcribed verbatim with the consent of participants. A topic guide was followed for the interviews	Fifteen participants with borderline to mild IDs and problems of anxiety, depression and anger were interviewed regarding their experience of cognitive behavioural therapy (CBT). Two semi- structured interviews were carried out in the first phase of therapy between session four and session nine. An interpretive phenomenological approach was taken to seek out themes from participants’ own personal…	Training unclear. Presumably, therapists would have been trained in CBT prior to the commencement of this study.	Individual	Community	6 therapists who all had experience working with individuals with LD	CBT delivered for 1 hour weekly or fortnightly. All participants were interviewed twice during the first phase of therapy. The first interviews were carried out between the fourth and fifth therapy sessions. The second interviews were carried between the ninth and tenth session.	NS	NS	Six therapists took part in the study, all of whom had experience of working with clients with IDs. To ensure that therapists adhered to a CBT approach, video-taped sessions were rated by a CBT expert using the CTS-Psy (Haddock et al. 2001). Good fidelity to the model was established, the details of which are reported by Jahoda et al. (2009b).		Somewhat positive but short lived. Participants valued the opportunity to talk about problems with their therapist and benefitted from therapeutic relationships characterised by warmth, empathy and validation. Participants identified areas of positive change; however, many thought that this may be short lived or not maintained beyond discharge. Conclusions: The supportive aspects of therapeutic r…	Themes from the interviews. Important for CMO stuff: Themes that emerged: 1) Talking in therapy – talking is helpful (relieving to talk about problems, weight off shoulders etc.); can be difficult at first; talking in private (some valued the confidentiality and privacy. 2) Feeling valued and validated – being treated as an equal (benefited from therapeutic style charactersied by approachability …
973	King, Neville: Lancaster, Natasha: Wynne, Gabrielle: Nettleton, Norman: Davis, Robert	Cognitive-behavioural anger management training for adults with mild intellectual disability	1999	Journal article	Scandinavian Journal of Behaviour Therapy	https://www.tandfonline.com/doi/abs/10.1080/028457199440098	Evaluated the efficacy of cognitive-behavioral anger management for 11 adults (aged 17-48 yrs) with mild intellectual disabilities in a group therapy format. Ss completed the Anger Inventory for Mentally Retarded Adults, the Coopersmith Self-esteem Inventory before and after treatment and at a 12-wk followup. Caregivers completed the Anger Inventory-Caregiver Report and the Developmental Behavior…	Australia	Pre-test post-test - Quantitative experimental (no control group though)	Adults with mild LD referred for anger from Office of Health, special schools and the Community Medicine department of Monash University. 7 males, 4 females. 17-48 years (mean 29.5).	Community	11	evaluated the efficacy of cognitive- behavioural anger management for 11 adults with mild intellectual disabilities in a group therapy format	Cog: Anger management	No	Benson, Rice, and Miranti (1986) evaluated an anger management program for adults with intellectual disabilities in a group therapy format. Results suggested that anger management training may be effective on a variety of measures (self-reports, ratings of videotaped role play and supervisor ratings of aggressive behaviour). Given that so little anger management research has been conducted on adu…	Self report: Anger Inventory for Mentally Retarded Adults. Coopersmith Self-esteem Inventory. Caregiver report measures. Anger Inventory – Caregiver Report. Developmental Behaviour Checklist.	Recruited, screened (psychotic excluded), intervention delivered in two different treatment groups (no control group), assessments delivered up to 12-weeks post intervention	Training unclear	Group (5-6 people per group)	LD unit but participants were not inpatients	Post-graduate students in applied psychology	15 weekly sessions (90 min per session).	Measures all developed for people with LD. The intervention was developed specifically for individuals with LD who have anger problems.	N.S.	N.S.	N.S.	Mixed. Some sig positive results for some participants in some domains. Anger Inventory for Mentally Retarded Adults. Compared to their pre-treatment anger scores, 8 of the 11 subjects demonstrated an improvement on this measure at post-treatment. All subjects demonstrated an improvement in perceived anger control at follow-up. Overall, significant changes were found on this measure from pre-trea…
976	Taylor, John L.: Novaco, Raymond W.: Gillmer, Bruce: Thorne, Ian	Cognitive-behavioural treatment of anger intensity among offenders with intellectual disabilities	2002	Journal article	Special Issue: Offenders with intellectual disability.	https://bpspsychub.onlinelibrary.wiley.com/doi/abs/10.1348/014466505X29990	There is some evidence for the value of cognitive-behavioral treatments for anger problems with people having intellectual disabilities. No controlled studies of anger treatment involving intellectually disabled offenders living in secure settings have been conducted to date. A pilot study of an elaborated anger treatment protocol for this client population was undertaken, comparing the specializ…	UK		Adult males with mild-borderline LD (9 in exp condition and 10 in waitlist control) who are based in different facilities with different levels of security. Mean age of 29 years.	Inpatient forensic	20							Training carried out by author of original protocol who made regular on-site visits to provide training and supervision and to ensure adherence to the protocol.	Individual	Inpatient forensic units in the UK	3 experienced therapists (clinical/forensic psychologists)	18 sessions over 12 weeks - 2 per week with minimum of 1, with sessions lasting for 1 hour each.					Mixed - sig differences in self-rated anger intensity but not staff ratings
1031	Singh, Nirbhay N.: Lancioni, Giulio E.: Medvedev, Oleg N.: Myers, Rachel E.: Chan, Jeffrey: McPherson, Carrie L.: Jackman, Monica M.: Kim, Eunjin	Comparative effectiveness of caregiver training in mindfulness-based positive behavior support (mbpbs) and positive behavior support (pbs) in a randomized controlled trial	2020	Journal article	Mindfulness	https://link.springer.com/article/10.1007/s12671-018-0895-2	Caregivers of individuals with intellectual and developmental disabilities are often stressed due to the demands of the job, including the nature and severity of challenging behaviors of the clients, work conditions, degree of management support for the staff, and the demands of implementing some interventions under adverse conditions. Mindfulness-Based Positive Behavior Support (MBPBS) and PBS a…	USA	RCT	Adult caregivers from community group homes for people with LD (all had mild-moderate) referred by an agency.	Community - paid caregivers from residential homes for people with LD	n = 123 caregivers. n = 80 people with LD	The aim of the present study was to evaluate the comparative effects of MBPBS and PBS alone on caregiver variables (i.e., per- ceived stress, compassion satisfaction, compassion fatigue), client variables (i.e., frequency of aggressive behav- ior, staff injury, peer injury), and agency variables (i.e., use of physical restraints, emergency medication, one-to-one staffing, staff turnover, cost-eff…	Mindfulness-based PBS	No	This approach combines mindfulness-based procedures that teach caregivers how to take care of themselves in a mindful manner, which reduces their stress, and to more skillfully use positive behav- ior support interventions with their clients, which reduces the clients’ challenging behaviors. PBS: The PBS training used in this study was based on the Dunlap et al. (2000) model that substantially ov…	7 day MBPBS course. PBS followed the same three-part 7-day training timeline as in the MBPBS training, and the specific contents of the training replicated the Singh et al. (2016b, c) protocol. Caregiver and client meaures (see paper). For aggression: Aggressive Events, staff and peer injury, physical restraints, emergency meds, one to one staffing.	This was a randomized controlled trial (RCT), with two active experimental conditions: MBPBS and PBS. For each condition, training was provided during the first 10 weeks, with intervention data collected during the fol- lowing 30 weeks.	Training presented in 3 parts over 10 weeks to groups of 15-20 caregiver. The trainer had a life-long practice of meditation and was well versed in mindfulness-based training. In addition, the trainer was a behavior analyst at the BCBA-D level with extensive experience in developing and implementing PBS plans.	Group - paid caregivers trained in groups	Community - caregivres delivered the intervention in supported living environments	Paid carers of adults with LD in supported living environments	Training delivered in first 10 weeks and intervention delivered over the following 30 weeks.		N.S.	Fifteen randomly selected 12-min videotaped segments from each day of the 7-day training (i.e., 105 training segments) were rated for fidelity of MBPBS training by two independent raters, one an expert in mindful- ness and the other an expert in PBS. The fidelity of MBPBS training was rated at 100% for meditation instructions and for principles, components of PBS plans, and applications of PBS.	In terms of measurement: Agg: Each incident was double-checked by the home supervisor for occurrence and accuracy of reporting. The reliability of reporting and logging the occurrence of aggressive events was 95% (range 91 to 100%). Staff injury: Staff injury was defined as any aggressive act by a client directed at a caregiver, with physical contact, requiring medical examination, first aid, or …	Sig positive results. Client outcomes: Significant effects of both time and MBPBS comparison with PBS condition after controlling for time were observed in all client variables with all p values < .001. The effect size of time for both MBPBS and PBS conditions was large for all client variables explaining between 40 and 63% of variance in the data, which indicates that both interventions were ver…
1047	Inchley-Mort, Sophie: Rantell, Khadija: Wahlich, Charlotte: Hassiotis, Angela	Complex Behaviour Service: Enhanced model for challenging behaviour	2014	Journal article	Advances in Mental Health and Intellectual Disabilities	https://www.emerald.com/insight/content/doi/10.1108/AMHID-08-2013-0056/full/html	Purpose: Positive Behaviour Support (PBS) is thought to be an important model for working with people with intellectual disabilities who display behaviours challenging to service. The purpose of this paper is to explore clinical and service user outcomes associated with the delivery of PBS by a Complex Behaviour Service (CBS). Design/methodology/approach: Clinical outcomes of 24 service users tre…	UK	Observational (quantitative data)	Adults with LD (mostly mild but 1 moderate) treated by a complex behaviour service in the UK. Aged 19-86 (mean 33.8 in exp condition, mean age 45.82 in control condition). 17% male in exp condiiton, 15% in control condition.	Community - treated by local LD service	24	Observational study of clinical outcomes and social care costs (quantitative data)	PBS: Complex Behaviour Service based on PBS	Yes	In order to enhance service provision to people with intellectual disability and challenging behaviour (Hassiotis et al., 2008), an inner London borough commissioned an enhanced service called the CBS. The service comprised two part-time post-doctoral clinical psychologists with several years experience in working with persons with intellectual disability, one full time behavioural support worker…	Assessment of mental and social functioning measured by the informant administered Health of the Nation Outcome Survey-LD, ABC, Assessment of met and unmet needs measured by the informant administered Camberwell Assessment of Needs-Developmental and Intellectual Disabilities-short version, Assessment of mental health status was measured by the informant administered Psychopathology for Assessment…	Clinical outcomes of 24 service users treated by the CBS team were assessed at baseline, six and 12 months and compared with those of 22 peers who received usual care. The main outcome was reduction in challenging behaviour measured by the Aberrant Behaviour Checklist (ABC). Secondary outcomes included measures of mental health needs, risk and social care supports.	Staff trained by clinical psychologists, an AP and a behavioural support worker.	Individual	Community - an intellectual disability service in inner London	LD service staff with staff working across boundaries	Treatment over 12 months.	NS	NS	NS	The new service met good practice standards (Banks et al., 2007; Mansell, 2007; DoH, 2012) as work was flexible, individualised and delivered in the community implementing a recognised intervention in a systematic way with relative success. The CBS team undertook a significant amount of organisational tasks which included development of the service’s operational policy, identification of the serv…	Sig positive results but not maintained. decreased irritability, stereotypy and total ABC scores at six months but between group difference was maintained only for stereotypy at 12 months
1151	Savage, T.: Crawford, I.: Nashed, Y.	Decreasing assault occurrence on a psychogeriatric ward: an agitation management model [corrected] [published erratum appears in J GERONTOL NURS 2004 Oct;30(10):5]	2004	Journal article	Journal of Gerontological Nursing	https://www.healio.com/nursing/journals/jgn/2004-5-30-5/%7B174f5a21-36fd-45f3-a19a-6d2be0436c89%7D/decreasing-assault-occurrence-on-a-psychogeriatric-ward	An agitation management model providing staff education, quantitative assessment of agitation, and emphasized psychosocial interventions was introduced on a geriatric psychiatry ward for male patients. A within-subjects comparison was made of Cohen-Mansfield Agitation Inventory (CMAI) scores and frequency of committing assault under pre- and post-intervention conditions. Among participants (N = 8…	Canada	Quantitative experimental (within subjects pre- to post-test differences in CMAI scores. Two conditions in the study)	Male older adults on a psychogeriatric ward (mainly had dementia but one had schizophrenia and another had schizophrenia with developmental delay). 45-78 years (mean age 63.1).	Inaptient - a psychogeriatric ward in a hospital	24 (8 finished the study)	To evaluate the implementation of a theory-based model on a psycho geriatric ward	Agitation Management Model introduced on ward consisting of staff education, quantiative assessment and psychosocial interventions	No	Four major elements. 1) Assessment. 2) Recognising that agitation can lead to violent behaviour if not addressed. 3) Frequent discussion of each p’s behaviour in relation to diagnosis and abilities and discussions any time a p observed to be agitated. All of the elements coalesced into a system or model for planning and organising individualised care for individuals with CB.	Three formal presentations for ward staff – one hour in length in small group format with visual aides, handouts, short presentations and group discussion. Educational sessions facilitated by advanced practice nurse. Outcome measures – CMAI etc. Incident report forms.	An agitation management model providing staff education, quantitative assessment of agitation, and emphasized psychosocial interventions was introduced on a geriatric psychiatry ward for male patients. A within-subjects comparison was made of Cohen-Mansfield Agitation Inventory (CMAI) scores and frequency of committing assault under pre- and post-intervention conditions. Among participants (N = 8…	Staff (mainly nurses) trained in groups to deliver individualised interventions. 3 presentations for staff (1hr) with visual aids, handouts, discussion.	Individual - trained in groups to deliver the intervention one-to-one	Inpatient - male psychogeriatric ward	8 registered nurses and 12 registered practical nurses worked on the ward delivering the intervention. An advanced practice nurse facilitated the intervention.	72 week duration.	NS	NS	NS		Positive outcomes. Among those who finished the entire study, CMAI scores didn't sig differ in either condition. Assaults differed sig in the post intervention time period. Conclusion: psychosocial interventions intended to reduce agitation may not reduce agitation but may reduce assaults.
1175	Pearce, Steve: Scott, Lisle: Attwood, Gillian: Saunders, Kate: Dean, Madeleine: De Ridder, Ritz: Galea, David: Konstantinidou, Haroula: Crawford, Mike	Democratic therapeutic community treatment for personality disorder: randomised controlled trial	2016	Journal article	British Journal of Psychiatry	https://www.cambridge.org/core/journals/the-british-journal-of-psychiatry/article/democratic-therapeutic-community-treatment-for-personality-disorder-randomised-controlled-trial/6183DD7C8D8DA8FB2A512A336AF8CD62	Background: Democratic therapeutic community (DTC) treatment has been used for many years in an effort to help people with personality disorder. High-quality evidence from randomised controlled trials (RCTs) is absent.Aims: To test whether DTC treatment reduces use of in-patient services and improves the mental health of people with personality disorder.Method: An RCT of 70 people meeting DSM-IV …	UK	RCT	Adults with personality disorders who attend democratic therapeutic community groups. In total, 88% women, 33% men. Mean age 32.91 years. Individuals were referred to Oxfordshire Complex Needs Service.	Community	70	To test whether DTC treatment reduces use of in-patient services and improves the mental health of people with personality disorder.	Democratic therapeutic community treatment	Yes	DTC is a psychosocial treatment based on a collaborative and deinstitutionalised approach to staff–patient interaction; particular emphasis is placed on empowerment, personal responsibility, shared decision-making and participation in communal activity. Four principles: (A) Democratisation: shared decision-making around group matters, when necessary involving transparent voting procedures. Staff …	DTC preparatory group meeting weekly for 2 h per week, for up to a year for participants. Scales listed in methods, medical/hospital records. Vouchers for participants.	An RCT of 70 people meeting DSM-IV criteria for personality disorder (trial registration: ISRCTN57363317). The intervention was DTC and the control condition was crisis planning plus treatment as usual (TAU). Primary outcome = days of inpatient psych treatment. Secondary = aggression, social function, mental health status, self-harm, satisfaction with care etc. All outcomes were measured at 12 an…	Members of the DTC group are involved in recruiting, training professionals and facilitating groups. Service users in charge of their own therapy.	Group (14/18 per group)	Community - Oxfordshire Complex Needs Service	Members of the DTC group are involved in recruiting, training professionals and facilitating groups. Service users in charge of their own therapy.	Prep group meeting occurred weekly for 2 h per week, for up to a year. After a min of 3 months’ attendance at this, participants are able join the DTC via a democratic selection process where they receive DTC therapy for a maximum of 18 months. 5-15 hours per week.	N.S.	Not modified	Rater masking was maintained by instructions to participants and teams not to disclose treatment details. Trial assessors were all experienced clinicians in working with PD and administering the SCID.	No further fidelity info presented	Sig positive results for aggression (but no difference in number of inpatient days between groups). Number of in-patient days at follow-up was low among all participants and there was no difference between groups. At 24 months, self- and other directed aggression and satisfaction with care were significantly improved in the DTC compared with the TAU group.
1207	Tournier, Tess: Hendriks, Alexander H. C.: Jahoda, Andrew: Hastings, Richard P.: Embregts, Petri J. C. M.	Developing a logic model for the triple-c intervention: A practice-derived intervention to support people with intellectual disability and challenging behavior	2020	Journal article	Journal of Policy and Practice in Intellectual Disabilities	http://ovidsp.ovid.com/ovidweb.cgi?T=JS&PAGE=reference&D=psyc16&NEWS=N&AN=2020-12972-001	Partly due to a lack of evidence-based methods to support people with intellectual disability (ID) and challenging behavior, their needs are often poorly met. One way to generate rapid evidence is to systematically describe and monitor interventions that are considered to be "good practice"-to develop evidence based on practical knowledge. This study describes the Dutch practice-based interventio…	The Netherlands	Developing a logic model	Indivduals with borderline-severe LD (presumably adults) on inpatient wards in The Netherlands.	Inpatient settings where Triple C intervention is implemented (about 23 different service providers)	~3600 (Triple C is applied in 23 different service providers, providing support to this number of individuals with LD).	This study aimed to assess the practical knowledge of Triple-C professionals and to develop an understanding of the mechanisms of change for Triple-C to improve understanding and to inform future research about the intervention. Through an iterative process, a logic model was developed to describe the intervention and its underlying assumptions	Triple C intervention	No	See Figure 2 for the logic model they developed. Rationale for Triple C - client, coach, competence. Informed by attachment and social learning theory. Central idea is that human behaviour is determined by interaction between individual and environment, as CB can be seen as a response to challenging environment. An empathic understanding is needed to respond to CB. Focused on meeting needs to ach…	Interviews with founders of Triple C, document analysis, focus groups with staff members	The development of the logic model was shaped using interviews with the founders, focus groups with support staff, psychologists, managers and members of the board of a service provider, and the analysis of published accounts of the Triple-C intervention.	Care staff trained to deliver the intervention and receive ongoing support from their managers		Inpatient units in The Netherlands for individuals with LD	Support staff trained to deliver the intervention daily and are supported by their managers.	Triple C has been implemented in The Netherlands for 25 years	N.A. Logic model development study	N.A. Logic model development study	N.A. Logic model development study	N.A. Logic model development study	See Figure 2. It's a study presenting a logic model so no pos/neg results.	See figure 2 in paper for CMO info
1256	Wetterborg, Dan: Dehlbom, Peter: Långström, Niklas: Andersson, Gerhard: Fruzzetti, Alan E.: Enebrink, Pia	Dialectical Behavior Therapy for Men With Borderline Personality Disorder and Antisocial Behavior: A Clinical Trial	2020	Journal article	Journal of Personality Disorders	https://guilfordjournals.com/doi/abs/10.1521/pedi_2018_32_379	In addition to suicidal behaviors, men with borderline personality disorder (BPD) often display antisocial behavior that could impair contacts with mental health services. While research has established effective treatments for women with BPD, this is not yet the case for men. The authors evaluated 12 months of dialectical behavior therapy (DBT) for 30 men with BPD and antisocial behavior, using …	Sweden	Clinical trial	Adult men with BPD and antisocial behaviour and a criminal history/current criminal behaviours in community outpatient settings	Community - outpatient psychiatric settings	30	The main aim of this study was to investigate the utility of implementing a 12-month DBT program for men with BPD and antisocial behavior, deliv- ered in addition to usual care at two adult psychiatric outpatient units in Stockholm, Sweden	Cog: DBT	Yes	The principal aim of DBT is to help clients reduce dys- functional behaviors and increase effective emotion regulation through the use of psychological and social skills. Treatment is delivered by a team of therapists and is typically made up of individual therapy, skills training, tele- phone coaching of skills between sessions, interventions targeting the client’s social/family network, and reg…	SCID and MINI for eligibility. Diary cards and a calendar. See other scales in paper.	The authors evalu- ated 12 months of dialectical behavior therapy (DBT) for 30 men with BPD and antisocial behavior, using a within-group design with repeated measure- ments. Assessed at baseline and 6 months post and a year post treatment	Clinicians had undergone specialist training in DBT prior to the commencement of the study.	Mixed - individual and group sessions	Community - 2 adult psychiatric outpatient units in Stockholm, Sweden.	3 clinical psychologists with specialist training in DBT and 1 psychiatric nurse with basic training in DBT.	1 hour of individual therapy plus 2.5 hours of group skills training per week over 12 months.	Adapted version of the Timeline Followback method (asssessment measure).	Two minor modifications were made from the original DBT format (Linehan, 1993). First, we included a module for teaching valida- tion in the skills training material. Validation can be defined as communicat- ing understanding, legitimacy, and acceptance of the experience of others. Therapist validation of clients’ experiences is a core feature of DBT, and many teams also teach these skills to cli…	Therapy sessions were filmed, and 10 sessions were randomly selected for adherence rating by an experienced DBT supervisor using the DBT Therapist Rating and Feed- back Form (Fruzzetti, 2010).	The session ratings varied between 1.5 and 2.8, with an average of 1.9, indicating good adherence	Sig pos results. The authors found moderate to strong, statistically significant pre- to posttreatment reductions of several dysfunctional behaviors, including self-harm, verbal and physical aggression, and criminal offending (rate ratios 0.17–0.39). Symptoms of BPD and depression were also substantially decreased. The dropout rate was 30%, and completing participants re- ported high satisfaction…
1261	Flynn, D.: Kells, M.: Joyce, M.: Suarez, C.: Gillespie, C.	Dialectical behaviour therapy for treating adults and adolescents with emotional and behavioural dysregulation: Study protocol of a coordinated implementation in a publicly funded health service	2018	Journal article	BMC Psychiatry	http://www.biomedcentral.com/bmcpsychiatr/	Although dialectical behavior therapy has been used to treat a variety of mental health diagnoses with women and girls in inpatient and outpatient settings, there is little research addressing its effectiveness with male adolescents. The purpose of this study was to explore the effectiveness of a 6-week dialectical behavior therapy treatment group with high risk male adolescents who have demonstr…	Ireland	Protocol for a study that takes the form of a multi-site quasi- experimental design with non-equivalent groups	Male adolescents and adults with PD and history of suicidal behaviour who receive treatment in community outpatient clinics in Ireland.	Community (attend an outpatient clinic to receive the intervention)	N/A - Haven't recruited	to assess if individuals who participate in the DBT intervention will achieve positive outcomes when the intervention is delivered as part of a coordinated, multi- site implementation; second, to investigate if a coordi- nated implementation which addresses known implemen- tation barriers will enable sustainable service provision; and third, to investigate whether it is cost effective to im- plem…	DBT	Yes	While DBT was initially developed for adults with a diagnosis of BPD, in more recent years, this model has been adapted to make it more developmentally appropri- ate for adolescents presenting with borderline personal- ity traits such as emotional dysregulation and self-harm [28]. DBT for adolescents (DBT-A) utilizes a similar format to standard DBT where it includes individual therapy sessions, …	See Table 2 for outcome measures. These DBT Programme Logs developed for the purposes of this study (reporting individual therapy and group skills attendance, self-harm behaviour and urges, and skills use in the last week) will be used to rec- ord this information. Diary card for adherence.	DBT participants (and parent/guardians as appropriate) will be administered at pre-, mid- and post-intervention, as well as follow-up for participants who complete the intervention. Survey and interview data for DBT therapists will be gathered at three time points: prior to DBT training, 6 months after teams begin delivery of the intervention, and 2 years following training completion.	All therapists who receive DBT training as part of the National DBT Project, Ireland will be invited to participate in the study. Each team must have either a clinical/forensic/counselling psychologist OR a person with demonstrable graduate training in behaviour therapy. All teams must be genuine teams i.e. who either are already or have explicit plans to meet together to deliver a comprehensive …	Mixed - individual and group sessions	Community - Mental Health Services where participants attend an outpatient community clinic to obtain the intervention	DBT teams consisting of a clinical/forensic/counselling psychologist OR a person with demonstrable graduate training in behaviour therapy will deliver the therapy.	12 month treatment duration.	DBT-A utilises a similar format to standard DBT and is delivered by a team of multidisciplinary mental health professionals. However, as part of the DBT-A adaptation, the treatment length is reduced from 12 months to 16 weeks [28]. The skills and modules are shortened and the materials are made more developmentally appropri- ate for adolescents. In DBT-A, each module is only taught once. DBT-A al…	Protocol - no results yet	DBT is a principle rather than protocol driven treatment. It outlines a series of principles to help the practitioner decide on what to do in a given set of circumstances. The principles guide the therapist to being treatment adherent while remaining responsive to individual patient needs [45]. A diary card (which tracks a person’s urges, mood and DBT skill use) is used to help structure the indi…	Protocol - no results yet	No outcomes yet. It is anticipated that the results of this study will provide evidence for the effectiveness of DBT for patients, and report on recommendations regarding best practice guidelines for implementation of DBT and its economic merit in a publicly funded service.
1379	Khalid-Khan, Sarosh: Segal, Shira C.: Jopling, Ellen N.: Southmayd, Kathy: Marchand, Patricia	Effectiveness of a modified dialectical behaviour therapy for adolescents within a stepped-care model	2016	Journal article	International journal of adolescent medicine and health	https://www.researchgate.net/publication/305110648_Effectiveness_of_a_modified_dialectical_behaviour_therapy_for_adolescents_within_a_stepped-care_model	Objective: Early intervention with evidence-based treat- ment is important to halt the progression from early mani- festations of personality disorder traits to adult person- ality disorders. The purpose of this study is to evaluate dialectical behaviour therapy (DBT) modified for an ado- lescent population with borderline personality disorder (BPD), offered within a stepped-care model. Methods: …		Single case design. Quantative experimental. Within subjects pre-test to post-test.	Adolescents with Borderline PD/Boderline PD traits. 6 males, 1 female.	Community - outpatient clinic	7	The purpose of this study is to evaluate dialectical behaviour therapy (DBT) modified for an ado- lescent population with borderline personality disorder (BPD), offered within a stepped-care model.	Cog: (Modified) DBT	No	DBT, in its pure form, was originally developed as a behavioural treatment program for highly suicidal indi- viduals; thus, it is largely based on behaviour skill build- ing and training (4). It has since been modified for different populations and settings, and research continues to evalu- ate the efficacy of these broadened applications. One such adaptation of this treatment is for use with ado…	Outcome measures. Also a parents only group MPE (DBT) group	Participants attended a 2.5-h modified DBT group for 15 weeks, led by two therapists. The group was structured to include an hour-long “check in” and a short break, followed by the coverage of new con- cepts and weekly skills. An example of some of the topics covered in the group included emotion dysregulation, radical acceptance, rational/wise/emotional mind, survival skills, how to effectively …	Two therapists	Group (a few engaged in individual therapy but wasn't really part of the intervention 3 group stages)	Child and Adolescent Mood and Anxiety Disorders Out- patient Clinic at a hospital in a mid-sized city	2.5-h modified DBT group for 15 weeks		The adolescent MPE group runs for 2.5 h, which is an hour longer than the adult MPE groups, and previously adapted DBT groups for adolescents. This addition allows more time to be allotted to checking in with the members. This “check-in” at the start of the group encompasses sharing about how individuals used various coping skills during the week, which aids in making the group content more relat…				Mixed - Participants showed a post-treatment decrease in anxiety symptoms (large effect size) and disruptive behaviours (medium effect size). There was also an increase in emotional symptoms (medium effect size) and hyperactivity/inattention (medium effect size). Conclusion: The modified DBT group shows promise in alleviating symptoms of anxiety and some of the disruptive behaviours associated wi…
1423	Appelhof, B.: Bakker, C.: de Vugt, M. E.: van Duinen-van den, IJssel J. C. L.: Zwijsen, S. A.: Smalbrugge, M.: Teerenstra, S.: Verhey, F. R. J.: Zuidema, S. U.: Koopmans, R. T. C. M.	Effects of a Multidisciplinary Intervention on the Presence of Neuropsychiatric Symptoms and Psychotropic Drug Use in Nursing Home Residents WithYoung-Onset Dementia: Behavior and Evolution of Young-Onset Dementia Part 2 (BEYOND-II)Study	2019	Journal article	American Journal of Geriatric Psychiatry	https://www.sciencedirect.com/science/article/abs/pii/S1064748119300028	Objective: The effect of an intervention on neuropsychiatric symptoms (NPS), particularly agitation and aggression, and psychotropic drug use (PDU) in institutionalized people with young-onset dementia (YOD) was evaluated. Methods: A randomized controlled trial was conducted using a stepped wedge design. Thirteen YOD special care units were randomly assigned to three groups, which received the in…		RCT (clustered)	Adult Patients with young onset dementia (below the age of 65)	Inpatient (13 young onset dementia units)	131	The effect of an intervention on neuropsychiatric symptoms (NPS), particularly agitation and aggression, and psychotropic drug use (PDU) in institutionalized people with young-onset dementia (YOD) was evaluated.	Grip on NPS in Institutionalized People with YOD	Not stated	See Zwijsen et al. (Zwijsen SA, Gerritsen DL, Eefsting JA, et al: The development of the grip on challenging behaviour dementia care programme. Int J Palliat Nurs 2014; 20:15–21) for more info about rationale because it's lacking in this paper	Educational programme for staff.The care program provided guidance for the multidisciplinary team involved in the management of NPS in Dutch NHs to structure the process of detection, analysis, treatment, and evaluation of NPS. This care program consisted of five steps, which were consecutive and formed a cycle, except for the evaluation of appropriateness of psychotropic drug prescription.	A randomized controlled trial was conducted using a stepped wedge design. Thirteen YOD special care units were randomly assigned to three groups, which received the intervention at different time points. Four assess- ments took place every 6 months during a period of 18 months. Two hundred seventy-four people with YOD who resided in YOD special care units partici- pated, of whom 131 took part in …	NH staff received an educational program that consisted of two training sessions (2.5 and 1.5 hours).	Group	Young onset dementia special care units	Three groups received intervention at different times. Four assessments every six months over 18 months.		N.S.	N.S.	Process data showed fidelity of the intervention differed between SCUs. Fidelity was conceptualised into an implementation score consisting of three components. A score was calculated for the step detection based on the number of times the step was completed with regard to the number of residents residing on the SCU (score of two if used at least once every 6 months for 75%−100% of all residents,…		No sig differences found in agitation or aggression or other variables or PDU after crossing over to the intervention condition so no evidence that this intervention was better than PDU or TAU.
1428	Borowsky, I. W.: Mozayeny, S.: Stuenkel, K.: Ireland, M.	Effects of a primary care-based intervention on violent behavior and injury in children	2004	Journal article	Pediatrics	https://pediatrics.aappublications.org/content/114/4/e392	OBJECTIVE: Although many major health care organizations have made recommendations regarding physicians' roles in preventing youth violence, the efficacy of violence prevention strategies in primary care settings remains to be empirically tested. METHODS: We conducted a randomized, controlled trial to evaluate the effects of an office-based intervention on children's violent behaviors and violenc…		RCT	Children 7-15 who exhibit violent behaviours	Community - delivered in outpatient paediatic clinics.	224	Determine the effectiveness of a primary care-based intervention, directed at youths and their parents, in reducing violence involvement and violence-related injuries among the youths	Unnamed - primary care-based. Directed at youths and parents. Aims to reduce violence. Based on: 1) identifying, preventing, and treating mental health problems through psychosocial screening and appropriate mental health referral and follow-up monitoring; and 2) promoting healthy child-parent relationships through a telephone-based positive parenting programme.	Yes	The intervention focused on 2 strategies. 1) to identify, prevent, and treat mental health problems among youths through psychosocial screening and appropriate mental health referral and follow-up monitoring; and 2) to promote healthy child-parent relationships through a telephone-based positive parenting program. The program emphasizes 3 core dimensions of authoritative parenting, namely, nurtur…	Pediatric Symptom Checklist (PSC-17). CBCL outcome measure. Two videos and a manual for parents on Positive Parenting element of intervention. Achenbach Youth Self-Report, producing similar subscales.	Randomisation. Screening. Positive screening score deemed eligible. For those in the intervention group, the patient’s scored PSC-17 was attached to the medical chart. Clinicians instructed to respond to the positive screening test results as they thought appropriate. The parent training curriculum was adapted for telephone delivery from the Positive Parenting curriculum. The program emphasizes 3…	Primary care clinicians. "A parent educator" delivered Positive Parenting (all had a parent education license). "Trained interviewers" conducted outcome measures.	Individual	8 outpatient pediatric practices in the Minneapolis-St. Paul metropolitan area and included 36 primary care clinicians. The practices included 2 urban community clinics, 2 urban private practices, and 4 suburban private practices	Positive parenting - a series of 15- to 30-minute weekly telephone sessions with the parent educator were scheduled at the parents’ convenience. 13 lessons. All defined data collection took place from June 2001 through November 2001		NS	NS	Interviewers blind to condition conducted outcome measures.		Positive results. Compared with control subjects, at 9 months after study enrollment, children in the intervention group exhibited decreases in aggressive behavior (adjusted mean difference: 1.71; 95% confidence interval [CI]: 2.89 to 0.53), delinquent behavior (adjusted mean difference: 0.71; 95% CI: 1.28 to 0.13), and attention problems (adjusted mean difference: 1.02; 95% CI, 1.77 to 0.26) on …
1437	Benson, B. A.: Rice, C. J.: Miranti, S. V.	Effects of anger management training with mentally retarded adults in group treatment	1986	Journal article	Journal of Consulting and Clinical Psychology	https://psycnet.apa.org/record/1987-08061-001	Play is known as the core occupation of young children as it lays a foundation for their early development and physical, emotional and social wellbeing. Literature suggests that unstructured free play and mindfulness interventions may independently promote wellbeing among preschoolers. However, there is no clear evidence of their combination in supporting wellness in early learning environments. …		Components analysis - Non randomised assignments to groups. Compared between groups quantitative differences. Absence of a no treatment group.	Children LD mild to moderate	Community	54	The present study evaluated an AM program in adults with LD in a group therapy format. A components analysis was used in which an AM program was compared to three single interventions: relaxation training, self-instructions, and problem solving.	Anger management	No	Acquiring anger control skills can be difficult for people with LD. A recent survey found that 30% of the persons with LD reporting to a mental health clinic were referred for self-control problems (Benson, 1985). Novaco (1975) developed an anger management (AM) program using stress inoculation techniques. A modified version achieved some success with institutionalized children (Saylor, Benson, &…	Peabody Picture Vocabulary Test and a self-report anger inventory. Classification of the subjects' level of intellectual functioning was obtained from training center records and was based on the American Association on Mental Deficiency system (Grossman, 1983). Outcomes: a self-report Anger Inventory (AI) and a Conflict Situations Test (CST), ratings of a videotaped roleplay test, and supervisor…	During an individual interview of 79 individuals, the Peabody Picture Vocabulary Test and a self-report anger inventory were administered, and 54 individuals who agreed to participate and who acknowledged that losing their temper at work was a problem were selected. Subjects were assigned to groups based on their scores on these measures. The relaxation group was taught a Jacobson tension-release…	There were two group leaders, the second and third authors ( Christine Johnson Rice, and S. Vincent Miranti), who had experience working with mentally retarded adults. MA psych students gave ratings for CST measure.	Group	10 vocational training centers for the developmentally disabled	The treatment groups met in 12 weekly, 90-min sessions. 5-9 participants/group.		They used measures that had previously been tailord for this population but didn't do any tailoring themselves as such . The AI is a modified version of the Children's Inventory of Anger (Finch, Saylor, & Nelson, 1983). The AI was read to the subject, and total scores were used in the analyses. The CST is similar to the Situational Self-Report Inventory used by Saylor et al. (1985). The CST was p…	N.S.	Three MA psychologists gave an aggression rating on a scale of 1-for CST situations. (The three raters provided data for each of the 110 ratings. All possible pairs of raters were used to obtain Pearson correlations, which ranged from .77 to .82.) The median rating was used as the aggression score for each response category-situation pairing. The roleplay test was videotaped. Two students were tr…		No sig between group differences. However there were no no treatment groups. The results revealed decreases in aggressive responding over time however. I would be extremely cautious interpreting these results as evidence that AM is a successful intervention.
1451	Ahemaitijiang, Nigela: Hu, Xiaoyi: Yang, Xuan: Han, Zhuo Rachel	Effects of meditation on the soles of the feet on the aggressive and destructive behaviors of chinese adolescents with autism spectrum disorders	2019	Journal article	Mindfulness	Effects of Meditation on the Soles of the Feet on the Aggressive and Destructive Behaviors of Chinese Adolescents with Autism Spectrum Disorders	ObjectivesAdolescents with autism spectrum disorder (ASD) display a variety of verbally aggressive, physically aggressive, and destructive behaviors. Meditation on the Soles of the Feet (SoF) as an informal mindfulness-based practice has been effective in managing aggressive behaviors in adolescents with ASD. The aim of this study was to assess its effectiveness and social validity in a Chinese c…		Single case: Multiple baseline (exp)	Adolescents - Caregivers (mothers) of adolescents with ASD	Community	3	Adolescents with autism spectrum disorder (ASD) display a variety of verbally aggressive, physically aggressive, and destructive behaviors. Meditation on the Soles of the Feet (SoF) as an informal mindfulness-based practice has been effective in managing aggressive behaviors in adolescents with ASD. The aim of this study was to assess its effectiveness and social validity in a Chinese context.	Mindfulness: MOSOTF	Yes	a single-component mindfulness-based practice, the straight- forward instructions of SoF allow individuals to divert their attention from an emotionally arousing thought, situation, or event toward an emotionally neutral part of their body, the soles of the feet. Therefore, an individual will tend to take a short pause, calm themselves down, and then select a more appropriate reaction to address …	Video tapes for fidelity, stated outcome measures, fidelity checklist. Training manual, sessions. Experienced medititation individuals to train and rate fidelity.	Mothers of three Chinese adolescents with ASD were taught a basic foundational meditation practice, followed by instructions in the SoF practice. Once proficient in these two practices, the mothers taught their adolescents with ASD to use SoF for triggers of their aggressive and destructive behaviors. The mothers rated the social validity of the SoF practice.	Experienced trainer with experience in meditation trains the mother to implement the intervention on their child	Mothers delivered intervention individually to their children	Delivered at home once mothers were trained	An experienced meditation teacher individually taught the mothers a foundational meditation practice (i.e., Samatha meditation) for approx 20 min/day. Two 30 min sessions required for each mother. Then after 4 weeks they were taught MOSOTF based on manual. Four 30 min sessions. Implemeting it on children: The SoF training of the adolescents was scheduled for 15- min sessions. To maximize learning…				Fidelity assessed using a checklist. Sessions videotaped. independent meditation trainer assessed the fidelity of the training.	100% for training of the mothers. The average fidelity rating for the three mothers implementing it was 93% (range = 85 to 96%)	Positive results. Visual analysis and weighted average Tau-U scores across participants showed that the SoF practice had a very strong effect on reducing the verbally aggressive, physically aggressive, and destructive behaviors of the three adolescents.
1469	Singh, Nirbhay N.: Lancioni, Giulio E.: Karazsia, Bryan T.: Myers, Rachel E.: Winton, Alan S. W.: Latham, Larry L.: Nugent, Kristen	Effects of training staff in MBPBS on the use of physical restraints, staff stress and turnover, staff and peer injuries, and cost effectiveness in developmental disabilities	2015	Journal article	Mindfulness	https://www.researchgate.net/profile/Nirbhay_Singh/publication/273388648_Effects_of_Training_Staff_in_MBPBS_on_the_Use_of_Physical_Restraints_Staff_Stress_and_Turnover_Staff_and_Peer_Injuries_and_Cost_Effectiveness_in_Developmental_Disabilities/links/59fba2f40f7e9b9968bad976/Effects-of-Training-Staff-in-MBPBS-on-the-Use-of-Physical-Restraints-Staff-Stress-and-Turnover-Staff-and-Peer-Injuries-and-…	Some individuals with developmental disabilities who reside in community group homes occasionally engage in low-frequency, but high-intensity, aggressive behavior. Over time, staff members assigned to manage the aggressive behaviors of these individuals are repeatedly injured, have to take time off work, become highly stressed, and eventually find alternative employment. In this study, we provide…		Single case: Multiple baseline (exp) across multiple homes	Adult Paid care staff to adults with developmental disabilities	Supported living: Community group homes providing services to adults with DDs	12 - 9 staff and 3 individuals with DDs	Thus, the primary aim of the present study was to evaluate the effectiveness of providing MindfulnessBased Positive Behavior Support (MBPBS) training to support staff in reducing their use of restrictive procedures and to assess resulting changes in staff and peer injuries. A secondary aim was to evaluate the effectiveness of MBPBS training in reducing staff stress and turnover and to assess its …	Mindfulness-based PBS	No - bespoke intervention based on theories of mindfulness and PBS	Samatha, Kinhin, and Insight meditation: sit comfortably with a straight spine, without slouching or stretching the shoulders; head tilted slightly forward; eyes slightly open; tip of the tongue lightly touching the upper palate; right hand resting over the left hand on the lap, with thumbs just touching; and breathing evenly (Buksbazen 2002). They were taught to focus on their breathing, without…	Data recording app to measure behaviours. The support staff’s perception of their stress was measured on the Perceived Stress Scale-10. Data on staff turnover were obtained from the Human Resources Department of the service provider	Prebaseline: The nine support staff were taught three basic meditations during a 1-day training a month prior to the beginning of baseline. Training was provided in small groups of three staff members, once for each group home, within a multiple-baseline design timeline. Baseline: The nine support staff began baseline having practiced the three foundational meditations (i.e., Samatha, Kinhin, and…	One person provided training to all nine support staff. The trainer was an experienced behavior analyst at the BCBA-D level, with over 35 years of hands-on experience in developing and implementing behavior support programs. In addition, the trainer had a 40-year personal meditation practice and experience in the mindful delivery of services in behavioral health. Some training sessions were video…	Group	Three care homes	Staff of three men with dev disabilities trained in MBPBS by experts over five consecutive days because of staffing logistics instead of 1-day a week for 8 weeks as in the previous study. Intervention phase lasted 37, 35, and 32 weeks				We recorded attendance of the support staff at the training sessions, and each participant completed daily logs of meditation practices from prebaseline training to the end of the MBPBS practice phase. All nine support staff attended and fully participated in all seven training days. The daily logs showed that they initially engaged in meditation practice daily for a few minutes, first thing in t…		Sig positive resultsWhen compared to baseline measures, results showed clinically and statistically significant reductions in the use of verbal redirection, complete disuse of physical restraints within a few weeks of MBPBS training, and cessation of staff and peer injuries. In addition, there was a significant reduction in staff stress and zero staff turnover. Finally, benefit-cost analysis show…
1557	Howells, P. M.: Rogers, C.: Wilcock, S.	Evaluating a cognitive/behavioral approach to teaching anger management skills to adults with learning disabilities	2000	Journal article	British Journal of Learning Disabilities	https://onlinelibrary.wiley.com/doi/abs/10.1046/j.1468-3156.2000.00025.x	Describes an intervention based upon a cognitive/behavioural teaching approach with a group of 5 adults (aged 25-49 yrs) with learning disabilities. The intervention addresses a number of issues raised by other authors regarding the implementation of such programs. These issues are described and a plan explaining the main elements of the training course is included. The findings made during imple…		Single case exp - qualiative interview and quantative scale measures	Adult LD	Mix - some living in supported living and some living at home	5	To evaluate a cognitive/behavioural approach to teaching anger management skills to adults with learning disabilities	Anger management	Not stated	[Covered in intervention column]	Two rating scales, the Rosenberg Self-esteem Inventory (Rosenberg 1979) and the Hospital Anxiety and Depression Scale (HADS) (Zigmond & Snaith 1983) were used. Qualitative data were collected through a semi-structured interview with the participants as a group post-intervention	All p's had been referred to clin psych for anger. All clients had received individual sessions with the second and third authors (C.R. and S.W.) which focused on teaching relaxation techniques, and in two cases, individual counselling unrelated to anger management. This work had been carried out for between 5 and 18 months (mean = 8 months), and it was felt that the relaxation techniques alone w…	The group was facilitated by the three authors with, the first (Behavioural Advisor Intensive Support Service) leading the sessions, whilst the other two (Clin psych and an AP) were able to offer additional support in the form of further explanation to participants on any areas which they were finding difficult, and encouragement to voice their comments and opinions. All facilitators took part in…	Group	LD Service	The group met for 2 h at a regular time on a weekly basis for a total of 12 sessions. A break of 6 weeks occurred between sessions 6 and 7 in order to accommodate group facilitators’ and participants’ holidays.		N.S.	Given the mixed ability of the group, two of the participants received additional support from the second author (C.R.) on an individual basis between sessions. This took the form of working through prepared assignment sheets based on the main areas which the previous session had covered. This was designed to allow the two participants (i.e. numbers 2 and 3) receiving this extra support to attend…	N.S.	N.S.	Positive results but that's based on qualitative interviews. Present raw scores for scales with no analysis. The interviews indicated that all participants felt more in control of their own anger. For dep and anxiety, present raw scores. No analysis.
1676	Rose, John: Loftus, Michael: Flint, Beverley: Carey, Louise	Factors associated with the efficacy of a group intervention for anger in people with intellectual disabilities	2005	Journal article	British Journal of Clinical Psychology	https://bpspsychub.onlinelibrary.wiley.com/doi/abs/10.1348/014466505X29972	Objectives. There is a growing literature that suggests cognitive behavioural interventions aimed at reducing inappropriately expressed anger by people with intellectual disabilities are effective. However, interventions provide little information about which aspects of the individual or their treatment may be contributing to the overall efficacy of the approach. Design. A group intervention is c…		Exp - group intervention is compared with a waiting list control	Adult LD	Community	50 exp and 36 control	There is a growing literature that suggests cognitive behavioural interventions aimed at reducing inappropriately expressed anger by people with intellectual disabilities are effective. However, interventions provide little information about which aspects of the individual or their treatment may be contributing to the overall efficacy of the approach.	Anger management		AM helps individuals examine their anger in order to help them review the link between anger and any aggression that may result, thus aiming to reduce levels of aggressive behaviour. See table 1 in paper for content of group AM sessions.	Mood diary. Video for feedback and group discussion.	Data was collected from 50 participants who attended a series of groups with the aim of reducing aggressive behaviour. This was compared with a waiting list control of 36. Outcome was measured by a provocation inventory, which was administered pre-, post-group, and at follow-up. Other variables were also measured including, receptive vocabulary, age, gender, experience of primary therapist and wh…	There were three or occasionally four group leaders: the principal therapist was either a qualified and experienced psychologist or a qualified and experienced nurse with a specialist qualification in working with people who have an intellectual disability who worked under the supervision of the psychologist. Other qualified nurses also contributed to some groups, as did assistant psychologists (…	Group	Dudley South Primary Care Trust	Group sessions were scheduled for a regular time each week and lasted 2 hours, including a break. There were 16 sessions in each group		Participants were given the option of being accompanied by a care worker either from their residential home, place of work or from a community support team. It was hoped that participation would provide a defined role for staff, who could supply more extensive information about participants’ circumstances and patterns of behaviour to the group	NS	NS	NS	Mixed. Sig treatment effect but clinical significance was more equivocal with only 11 of the individuals. More promising treatment gains if individual was accompanied by member of staff
1719	Klaver, Marian: Bildt, Annelies: Bruinsma, Eke: Kuijper, Gerda: Hoekstra, Pieter J.: Hoofdakker, Barbara	First steps toward positive behavior support in the netherlands: A pilot study exploring the effectiveness of a training for staff	2020	Journal article	Journal of Policy and Practice in Intellectual Disabilities	file:///First Steps Toward Positive Behavior Support in the Netherlands/ A Pilot Study Exploring the Effectiveness of a Training for Staff	See paper		Single case pilot study - 1 group double pretest-posttest design. Staff members caring for those with LD and CB.	Staff members of adults with LD and CB	Two 24 hour care facilities	24 staff caring for 11 individuals	To explore effectiveness of staff training in PBS	PBS	Not stated	Four parts – educating staff about difference b/w observation and interpretation of behaviours. Establish a collective goal for the intervention and trained to apply functional behaviour assessment. Second part: practiced interventions based on functional assessment and directed at manipulation of antecedents of behaviour. Third – manipulation of consequences. Final part – registering the bespoke…	PBS plans, stated outcome measures. Staff wrote a document containing PBS plan that had been developed in training and this could be consulted after training and was integrated with individual’s support plan. Homework assignments for staff training, recorded interactions for training.	Assessed changes in CBs and QOL in LD individuals following staff training in PBS. Also looked at staff self-efficacy in dealing with CBs, use of restraints etc.	Expert cog behav therapists	Trained as a group to deliver to individually	Staff delivered PBS in residential service	8x 180-min sessions once every 2 weeks over 17 weeks. Pre-test before training started and post-test immediately after training ended.			NS	NS	NS	Generally positive. At posttest, sig reductions in CBs (including ABC-I), improved QOL and increased staff self-efficacy but no changes in restraints. No sig changes on any measures appeared between two pretests.
1799	Rose, John: O'Brien, Alex: Rose, David	Group and individual cognitive behavioural interventions for anger	2009	Journal article	Advances in Mental Health and Learning Disabilities	https://www.emerald.com/insight/content/doi/10.1108/17530180200900039/full/html	There is growing evidence for the efficacy of anger treatment programmes, which aim to reduce inappropriate aggression in people with learning disabilities. To date they have been provided in both group and individual formats, but the differential efficacy of these approaches is yet to be assessed. Individuals with a learning disability and inappropriately expressed anger were assigned to either …		Wait list design - allocated on basis of service availability	Adult LD	Community	23 group in group treat condition, 18 in individual treatment and 21 in waitlist control.	This research set out to compare the relative effectiveness of group compared with individual treatment for anger in a group of people with learning disabilities living in the community.	Cog: Anger intervention		Content of groups followed the description found in Rose et al (2000), adapted from Benson (1992, 1994). Supplementary pictorial material was used from Gardner & Welford (unpublished). From initial assessment, monitoring via an adapted diary and contributions from the staff who accompanied participants where applicable, it was possible to construct a psychological formulation for the challenging …	Adapted diaries	Individuals with a learning disability and inappropriately expressed anger were assigned to either group or individual treatment or a waiting list control, depending on the availability of treatment options. In this way, 23 participants completed group treatment, 18 individual treatment and 21 were included in a waiting list control. Participants were assessed both before and after treatment usin…	Qualified clinical psychologists and APs	Individual and group	Community services	Individual sessions: 14-18 30 min sessions. Group: Scheduled for a regular time each week and lasted two hours, including a break. There were 16 sessions in each group		As this study included both individual and group therapy, the content of the individual sessions was based on the group intervention and included work on emotional recognition, the causes and manifestation of anger, coping and preventative strategies, and problem solving. There were fewer opportunities for some aspects of the group work such as role play	NS	NS	NS	Sig positive. Improvements were found in the scores obtained on the anger inventory for both the group and individual treatments compared to the control using a 2 by 3 split plot ANOVA. There was no difference between group and individual treatments. These results replicate previous findings that suggest that both group and individual cognitive behavioural interventions are effective treatment op…
1949	Neacsiu, Andrada D.: Lungu, Anita: Harned, Melanie S.: Rizvi, Shireen L.: Linehan, Marsha M.	Impact of dialectical behavior therapy versus community treatment by experts on emotional experience, expression, and acceptance in borderline personality disorder	2014	Journal article	Behaviour research and therapy	https://www.sciencedirect.com/science/article/abs/pii/S0005796713002039	Evidence suggests that heightened negative affectivity is a prominent feature of Borderline Personality Disorder (BPD) that often leads to maladaptive behaviors. Nevertheless, there is little research examining treatment effects on the experience and expression of specific negative emotions. Dialectical Behavior Therapy (DBT) is an effective treatment for BPD, hypothesized to reduce negative affe…		RCT (secondary analysis of RCT)	Adult Suicidal and/or self-injuring adult women with BPD	Community	101	To assess the unique effectiveness of DBT when compared to Community Treatment by Experts (CTBE) in changing the experience, expression, and acceptance of negative emotions.	Cog: DBT	Yes	DBT is a cognitive-behavioral treatment targeting (among other conditions) people who meet criteria for BPD. DBT targets, in hierarchical order, life-threatening behaviors (e.g., suicide attempts and NSSI), behaviors that interfere with treatment delivery (e.g., noncompliance), and severe quality of life interfering behaviors (e.g., severe Axis I disorders).	No information	Standard DBT addresses the following 5 functions: (1) increasing behavioral capabilities, (2) improving motivation for skillful behavior (through contingency management and reduction of interfering emotions and cognitions), (3) assuring generalization of gains to the natural environment, (4) structuring the treatment environment so that it reinforces functional rather than dysfunctional behaviors…	Psychotherapists, gradute students and postdoctoral trainees were trained to deliver intervention. Does not specify who trained but most likely the research team.	1. Weekly individual psychotherapy, 2. group skills training, 3. telephone consultation, 4. weekly therapist consultation team meetings	Some form of clinic/therapeutic environment and over the phone	1. weekly individual psychotherapy (1 h/wk), 2. group skills training (2½ h/wk), 3. telephone consultation, and 4. weekly therapist consultation team meetings - Received intervention for one year.		Tailoring is likely to have occurred during weekly individual sessions and telephone consultations.	Not specified	Individual therapists were hired once 6 of 8 consecutive training case sessions were rated as adherent to DBT. During the study, adherence was assessed by coding a random selection of sessions on the DBT Global Rating Scale, which codes DBT adherence on a 5-point scale (to 1 decimal point), with a score of 4.0 or higher denoting adherence.	Dialectical behavior therapy adherence was rated for 51 client-therapist dyads across 571 therapy sessions. Adherence scores ranged from 2.5 to 4.8, with a mean ± SD score of 4.0±0.2.	Sig pos results in some domains for anger. Results indicate that DBT decreased experiential avoidance and expressed anger significantly more than CTBE. No differences between DBT and CTBE were found in improving guilt, shame, anxiety, or anger suppression, trait, and control. These results suggest that DBT has unique effects on improving the expression of anger and experiential avoidance, whereas…
1962	Bradshaw, Jill: McGill, Peter: Stretton, Rachel: Kelly-Pike, Amanda: Moore, Jane: Macdonald, Susan: Eastop, Zoe: Marks, Bob	Implementation and Evaluation of Active Support	2004	Journal article	Journal of Applied Research in Intellectual Disabilities	https://onlinelibrary.wiley.com/doi/abs/10.1111/j.1468-3148.2004.00190.x	Objectives: Active support was implemented in three community houses (active support houses), with 11 service users with severe learning disabilities. Methods: This was evaluated with reference to changes in levels of engagement, challenging behaviour (major and minor) and staff contact, measured against three comparison services (non-active support houses). Results: All measures increased for th…		Quantitative experimental - Comparing active support and non active support houses	Staff of service users with profound/severe LD	Staffed homes in community settings (set up to replace the small long-stay hospital where service users had previously lived)	38 staff members, 11 service users with LD	To implement and evaluate active support in service users with severe learning disabilities.	Active support	Yes	This intervention is created to increase the efficacy of staff support for service users. This involves adapting to the needs of service users.	Materials for the workshops were based on training package formulated by the Welsh Centre for Learning Disabilities (Jones et al, 1996, 1997) and on previous work on 'whole environment training'.	Table 4 outlines sessions for active support training: Principles and overview, Activity and support plans, Keeping track, Providing support to promote participation, Writing clearly, Opportunity planning, Maintaining quality, Planning intercative training.	Staff in active support/community homes delivered intervention.	Group. It's all about staff training. Classroom-based training for each individual staff team, then received training sessions in each house (interactive training).	Active support houses	.		Yes	Active support training was modified due to staff manager shortages at homes, confusion over aims of active support and required more support for implementation of intervention.	Used inter-observer reliability and had a second observer when looking at application of training onto service users. Level of agreement looked at number of engagement, contact, assistance and challenging behaviour. Used Cohen's kappa to calculate agreement.	Engagement kappa value was 0.69, contact (neutral or positive) 0.51, assistance was 0.21 and challenging behaviour was 0.73. since values for contact and assistance were low, these were categorised into one group 'contact/assistance' with a kappa value of 0.51.	Neg - active support made things wose but was not implemented properly across all houses so this may have been why
1969	Reynolds, Elizabeth K.: Grados, Marco A.: Praglowski, Nancy: Hankinson, Jessica C.: Parrish, Carisa: Ostrander, Rick	Implementation of Modified Positive Behavioral Interventions and Supports in a youth psychiatric partial hospital program	2019	Journal article	Journal of Patient Safety & Risk Management	Implementation of Modified Positive Behavioral Interventions and Supports in a youth psychiatric partial hospital program	Objective: Seclusion and restraint are procedures utilized in youth psychiatric settings. While a number of agencies have called for a reduction and ultimate elimination of the use of these practices, there has been limited research on behavioral programs to reduce seclusion/restraint. This is particularly true for research on behavioral programming in youth psychiatric partial hospital settings.…		Naturalistic prospective study using a pre-post design. Cohort study?	Children and adolescents (5-17) Mix of multiple conditions (ADHD, depression, anxiety, psychotic disorder)	Inpatient community - partial hospital service. Patients attended the program from 7:30 am to 3:30 pm	442	To examine the effectiveness of M-PBIS implemented on a youth psychiatric partial hospital service.	Modified PB intervention	No	In the inpatient setting, M-PBIS reduced the number of SR events, mean duration of events, and percentage of patients placed in seclusion or restraint, as was the overall seclusion rate for the unit. Furthermore, there was a significant reduction in the use of pro re nata (PRN) medications for agitation/aggression' (Reynolds et al, 2016). M-PBIS is based on PBIS and contains core aspects that hig…	Behaviour matrix, posters of expectations, positive reinforcement (collect stamps and exchange them for rewards)	Programme started from 7:30am to 3:30pm. There are three tires to M-PBIS. Tier 1 - staff commitement and provided vocally positive expectations, teaching patient and their family of behaviour expectations. Tier 2 - conversations about targeted problem-solving only for patients whose behaviours were not improved using Tier1 techniques. Tie 3 - functional behaviour assessments and tailored behaviou…	Nurses, psychiatric assistants, social workers and psychiatrists were trained, a licensed psychologist was the primary consultant for training and on site for data management and consultation.	Group therapy, individual sessions, schoolwork with public school teachers, as well as contact with psychiatrist and social work providers on a daily basis.	An academic hospital with a nurses and psychiatric assistants.	Attended programme for two weeks from Monday to Friday. This started in September 2011 and ended in December 2013. Staff-wide training included an initial day-long course (8 h) conducted to train unit staff across disciplines (e.g. nurses, psychiatric assistants, social workers, and physiatrists), yearly booster sessions, and ongoing consultation with an on-site psychologist. As new staff members…		Yes - At Tier 2 for targetted problem-solving converstations and Individualised plan at Tier 3 only	Not specified	Data monitoring for fidelity to programme was included.	No information - does not say how many participants completed M-PBIS.	Sig pos results in proxy measures (restraints, meds). there were meaningful reductions in the percent of patients who were in seclusion/restraint (from 47.6 to 6.7%) as well as the overall seclusion/restraint rate (from 3.56 (SD 1⁄4 1.94) to 0.48 (SD 1⁄4 0.64)). Furthermore, there was a significant reduction in the use of Pro Re Nata (PRN) medication for agitation/ aggression (percent of patient …
2028	Rose, John L.: Dodd, Louise: Rose, Nicola	Individual cognitive behavioral intervention for anger	2008	Journal article	Journal of Mental Health Research in Intellectual Disabilities	https://www.tandfonline.com/doi/abs/10.1080/19315860801988368	There is growing evidence for the efficacy of programs to reduce inappropriate aggression in people with intellectual disabilities. These have been provided in groups and for individuals in forensic settings. People with intellectual disability and inappropriately expressed anger who were referred to a community psychology service were assigned to either individual intervention or a waiting list …		Single case: Pre-post test design	Adults with LD	Community	41. 20 people were provided with treatment; 13 were men and 7 were women. 21 in waitlist control	To evaluate the efficacy of an individual anger intervention for people with learning disabilities in community settings.	Cog anger	Yes - no manual available. Checked original paper but this focused on group intervention. Current paper does describe in more detail about individualised sessions.	Individual work does afford the opportunity of a more person centered approach both in terms of service delivery and in allowing intervention to be tailored to personal needs.	Structured worksheets, mood diaries, photographs, line drawings.	Ensured the needs of the participant, if they requred an additional staff member to be present during session negotations were made, introduction and consent procedure, preassessment, information about the treatment and confidentiality. Table 1 in research paper outlines the intervention and the themes for each session.	Clinical Psychologist or graduate assistant psychologists	Individual	Intellectual disabilities division of a community clinical psychology department within NHS	Number of sessions differed among participants between 14 to 18. Usually these were weekly sessions (30 to 60 mins) and overall length of of treatment tended to be 3 to 4 months		Yes	Flexibility was given to some participants to have sessions lasting for 30 mins and being able to tailor the the intervention to closely meet the needs of the participants.	Weekly supervision was given to therapists that looked into any issues of adherence and integrity.		Pos results. Improvements were found in the scores obtained on the Anger Inventory for those receiving individual treatment when compared with the control group using a 2-by-2 split plot Analysis of Variance (ANOVA). These results suggest that individual cognitive behavioral inter- vention may be an effective treatment option in community settings.
2252	Lindsay, W. R.: Allan, R.: MacLeod, F.: Smart, N.: Smith, A. H.	Long-term treatment and management of violent tendencies of men with intellectual disabilities convicted of assault	2003	Journal article	Mental retardation	https://meridian.allenpress.com/idd/article-abstract/41/1/47/8375	Success of anger management treatment with individuals who have intellectual disabilities convicted of assault-related offenses has not been verified. We employed a single case design with repeated measures with 6 such men. Recidivism is reported at least 4.5 years and up to 10 years. Modified anger management training incorporating cognitive restructuring and arousal reduction was employed. Part…		Single case with repeated measures	Adults LD (men convicted of assault)	Lived at home - were treated during their probation periods	6	To test adapted methods of AM to treat 6 men with LDs convicted of violent assaults. All lived at home in community and treated while serving probation sentences.	Modified cog anger intervention	No	Behavioural relaxation. Arousal reduction phase. Discussions on appropriate and inappropriate anger and the link between behavioural, cog and physiological systems of emotion introduced. Analysis of the emotion of anger and it's relationship with other emotions (talking about the way certain situations could be misconstrued as anger-provoking. See paper for more info...	Role plays videotaped. Stated outcome measures. Self-reports of anger	Individuals completed an anger management programme while on probation. Recidivism rates and anger measured throughout. See paper for more details.		Group		Treatment lasted 9 months. Weekly sessions (around 40) for 40 to 60 min.		sessions varied between 40 and 60 min depending on concentration levels. Began with relaxation/arousal reduction phase due to intellect deficits of the p’s.	NS	NS	NS	Neg. No uniform reductions in aggression but 5/6 did not reoffend.	No pos results may be down to learning how to respond in a soc acceptable fashion to the anger inventory or the roleplay situation
2316	Jones, David: Hollin, Clive R.	Managing Problematic Anger: The Development of a Treatment Program for Personality Disordered Patients in High Security	2004	Journal article	The International Journal of Forensic Mental Health	https://www.tandfonline.com/doi/abs/10.1080/14999013.2004.10471207	Anger can present as a significant component in the expression of aggression and violence. Anger management is one therapeutic approach that has recorded some success in reducing levels of anger. However, there is a lack of studies that examine the efficacy of anger management with mentally disordered offenders. The present study reviews the development and implementation of an anger management p…		Single case	Adults - male PD offenders	High security facility	8	the purpose of this study is to conduct a preliminary evaluation of an anger management program adapted specifically for MDOs detained in conditions of high security. Building on the literature, the evaluation seeks to employ a range of outcome measures to inform decisions as to the desirability of a fully controlled evaluation.	Anger management ("Managing Problematic Anger")	Yes	See paper for info on content.	manual , info handouts, worksheets, homework tasks, self-monitoring diary, and supporting teaching aides are incorporated in a patient’s resource book, which accompanies the patient throughout the program. Hassle log. Assessment protocols to produce individualised anger formulations	The present study reviews the development and implementation of an anger management program specifically designed for mentally disordered offenders in a high security setting. Eight male patients who exhibited aggressive behavior within the hospital and had a significant anger problem participated in a 36-week treatment program.	Mentors (group facilitators - paid staff) assigned to indivdiuals for duration of treatment.	Individual and group	High security forensic setting	2hr group sessions run weekly. Predefined session plan (manual). Individual sessions are also run on a weekly basis for one hour						Positive - The design of the program was successful in ensuring a low dropout rate. Patients were assessed in relation to the frequency and intensity of anger incidents and on a number of psychological variables. Repeated assessment showed positive changes on these measures both during the program and at follow-up. There was a significant reduction in both the frequency and intensity of anger inc…	Focus on the individual leads to low dropout and high homework completion which is associated with successful treatment outcomes. Motivational approach - a deviation from typical AM approaches.
2351	Singh, Nirbhay N.: Lancioni, Giulio E.: Medvedev, Oleg N.: Sreenivas, Shubha: Myers, Rachel E.: Hwang, Yoon-Suk	Meditation on the soles of the feet practice provides some control of aggression for individuals with alzheimer's disease	2018	Journal article	Mindfulness	Meditation on the Soles of the Feet Practice Provides Some Control of Aggression for Individuals with Alzheimer’s Disease	Alzheimer's disease is a progressive neurodegenerative condition that affects cognition, mental and physical health, and functionality of older people. As the disease progresses from the mild to moderate stage, there is a concomitant increase in several behavioral variables, chiefly agitation, anger, and aggression. Currently, there are no evidence-based treatments for these behaviors in this pop…		Single case: Multiple baseline	Older adult - alzheimers	Community? Presume so. Referred from local family physicians. Spouse/caregiver with them.	3	the primary aim of the present study was to provide an initial evaluation of the effects of using the SoF practice for the self-management of aggression by individuals with moderate Alzheimer’s disease. A second aim was to provide preliminary data on the collateral effects of the practice on the stress of the participants, their spouses, and other caregivers. A third aim was to assess the social …	Mindfulness: MOSOTF	Yes		Fidelity checks (tape and monitoring form), stated outcome measures. Written handout of training steps.	In this study, three individuals with moderate Alzheimer’s disease were taught an informal mindfulness practice, meditation on the Soles of the Feet (SoF), as a self-management strategy. Baseline: This was the pretreatment phase and, by design, no experimental or other independent variables were manipulated during this phase.	An experienced therapist.	Individual		3 men with Alzheimer’s. Experienced therapist taught SOF directly to participant in the form of 15-30 min daily sessions for 4 weeks in the presence of their spouses. They then used the SOF practice in their own lives for 36-41 weeks, aided by their spouses.				Taped for fidelity. Master trainer rated tapes on 40-item Sof trainer form. Averaged 87%, 90% and 89%		Pos results. All three were able to learn and use the practice to manage their verbal and physical aggression. The graph shows clear downward trends for all participants, with little overlap between baseline and intervention. The intervention mean scores ranged from 2.28 to 4.76 compared to the baseline range of 17.00- 22.75. This downward trend was statistically significant at both individual an…
2438	Singh, N. N.: Lancioni, G. E.: Winton, A. S.: Singh, J.: Curtis, W. J.: Wahler, R. G.: McAleavey, K. M.	Mindful parenting decreases aggression and increases social behavior in children with developmental disabilities	2007	Journal article	Behavior Modification	https://journals.sagepub.com/doi/abs/10.1177/0145445507300924	Research shows that after training in the philosophy and practice of mindfulness, parents can mindfully attend to the challenging behaviors of their children with autism. Parents also report an increased satisfaction with their parenting skills and social interactions with their children. These findings were replicated and extended with 4 parents of children who had developmental disabilities, ex…		Single case: Multiple baseline	(Parents of) children with dev disabilities - DDs (4 mother-child dyads)	Community	4 mother-child dyads	our aim was to replicate and extend the Singh, Lancioni, Winton, Fisher, et al. (2006) study by teaching mindfulness to parents of children with developmental disabilities. We assessed the effects of such training on the children’s maladaptive behavior and interactions with siblings and on the parents’ ratings of parental stress, sat- isfaction with their parenting skills, and interactions with t…	Mindfulness parenting training	No	We have described mindfulness as having a clear, calm mind that is focused on the present moment in a nonjudgmental way. When an individual is fully in the present moment, that individual is very open to perceiving and respond- ing to a situation with more options than he or she previously realized (J. Kabat-Zinn, 1994). Thus, a mindful parent can respond to his or her child’s maladaptive behavio…	Each mother was given a copy of Everyday Blessings: The Inner Work of Mindful Parenting (M. Kabat-Zinn & Kabat- Zinn, 1997) to be read as preparation for the rest of the mindfulness parent training program. Homework also given. Stated outcome measures.	See paper		Individual		Mothers of children with dev disabilities read mindfulness book as preparation for the rest of the mindfulness parent training program. Homework also given. Sessions - initial session followed by three more (Mon, Wed, Fri) for week 3, 6, 7, 12. Later training session for 2hrs. 12 + 52 week programme. Mindfulness practice phase followed mindfulness training and lasted 52 weeks - mothers continued …						After mindfulness training, the parents were able to decrease aggressive behavior and increase their children’s social skills. They also reported a greater practice of mindfulness, increased satisfaction with their parenting, more social interactions with their children, and lower parenting stress. Furthermore, the children showed increased positive and decreased negative social interactions with…	SEE APPENDIX FOR CONTENT
2440	Singh, N. N.: Lancioni, G. E.: Winton, A. S. W.: Singh, A. N.: Adkins, A. D.: Singh, J.	Mindful staff can reduce the use of physical restraints when providing care to individuals with intellectual disabilities	2009	Journal article	Journal of Applied Research in Intellectual Disabilities	https://onlinelibrary.wiley.com/doi/abs/10.1111/j.1468-3148.2008.00488.x	Background The use of physical restraints has generated immense controversy in the delivery of services to individuals with intellectual disabilities. The current zeitgeist is that effective positive approaches obviate the need for using physical restraints. In a multiple baseline design, we sought to assess how training staff members in mindfulness affected their use of physical restraints for a…		Single case: Multiple baseline	Adult - (staff of) adults with LD living in community homes	Supported living - community homes	23 staff members and 20 people with LD	To assess how training staff members in mindfulness affected their use of physical restraints for aggressive and destructive behaviours of individuals with intellectual disabilities.	Mindfulness training programme	No - Page 201 provides overview of each session in programme	Mindfulness can successfully control maladaptive behaviour in people with LD. Some studies found the use of restraints decreased or no longer used when staff were trained in mindfulness skills.	Introduction to Mindfulness, Practice journal, homework tasks,	During training, staff were to practice mindfulness techniques in their interactions with individuals with LD. Outline of training/12 sessions: General introduction to mindfulness staff training programme, Knowing your mind, Focused attention, Focused attention on arousal states, Being in the present moment, Beginner's mind, Being one with the individual with ID, Non-judgemental acceptance, Letti…	Staff working in home accomodations for people with LD.	Seems to be group	Four group homes	During training, staff were to practice mindfulness techniques in their interactions with individuals with LD. Approximately duration of 12 weeks to complete 12 sessions. All training sessions lasted for 2 hour		No	Not specified	No information	No information	As mindfulness training progressed, the use of restraints decreased with almost none being recorded by the end of the study. Stat medications also decreased and staff and peer injuries were close to zero during latter stages of mindfulness practice.
2475	Griffith, Gemma M.: Hastings, Richard P.: Williams, Jonathan: Jones, Robert S. P.: Roberts, Judith: Crane, Rebecca S.: Snowden, Hazel: Bryning, Lucy: Hoare, Zoe: Edwards, Rhiannon Tudor	Mixed experiences of a mindfulness-informed intervention: Voices from people with intellectual disabilities, their supporters, and therapists	2019	Journal article	Mindfulness	https://link.springer.com/article/10.1007/s12671-019-01148-0	Objectives: Mindfulness-based programs have been delivered to people with intellectual disabilities (ID) and aggressive behaviour with some success. The current study is part of a wider feasibility study, which aimed to test the adaptation of the Soles of the Feet (SoF) meditation practice to a six-session, one-to-one intervention delivered within the UK National Health Service. It was designed f…		Qualitative - interviews from three groups. Used thematic analysis	Eighteen stakeholders were interviewed from three groups: (1) people with ID who took part in the intervention, (2) their supporters, and (3) therapists who delivered the intervention	Community?	18	Mindfulness-based programs have been delivered to people with intellectual disabilities (ID) and aggressive behav- iour with some success. The current study is part of a wider feasibility study, which aimed to test the adaptation of the Soles of the Feet (SoF) meditation practice to a six-session, one-to-one intervention delivered within the UK National Health Service. It was designed for adults …	Adaptation of the Soles of the Feet intervention (mindfulness-based intervention)	Yes	MBPs have potential to address a number of psychological processes that underpin the risk of anger and resultant aggressive challenging behaviour in people with intellectual disabilities. Aggressive outbursts may become automatic anger reactions, with little awareness of anger being present before the outburst. MBPs can explicitly train awareness of the bodily, emotional and cognitive signs of an…	A pack of educational materials suitable for people with ID that gave information about anger, aggression and mindfulness was provided. These were used in sessions and were also taken home by the participant to read. Also given a CD with daily home meditations to practice. Manual.	The current study is part of a wider feasibility study, which aimed to test the adaptation of the Soles of the Feet (SoF) meditation practice to a six-session, one-to-one intervention delivered within the UK National Health Service. It was designed for adults with ID to help reduce their aggressive behaviour. Eighteen stakeholders were interviewed from three groups: (1) people with ID who took pa…	Therapists - Of these three, one ther- apist (Therapist C) had taught four UMAA-LD SoF courses, and the other two had taught a single course each.	Individual	Presumably community	UMAA-LD SoF sessions encouraged the participant to engage in short, daily home meditation practices each week. || The home practices followed the progression of the 6 sessions approximately 1 week apart. Each session took up to 90 min Manual.		UMAA-LD is a modified version of SOF. the main adaptations were (1) UMAA-LD SoF designed for use in UK NHS settings. The UMAA-LD SoF manual provided specific outlines for each of the six sessions. Each session took up to 90 min, with the therapist pacing the session to meet participants’ needs. See Table 2 for a typical session format. (2) A pack of educational materials suitable for people with …		NS	NS	Mixed - The intervention had high acceptability among participants, although they reported mixed outcomes, these outcomes aligned closely with reports on effectiveness from supporters and therapists. Some people with ID and their supporters reported positive changes, such as reduced aggression, increased sociability, and higher quality of life. Some participants reported no change. Four participa…
2500	Bambara, Linda M.: Gomez, Ophelia: Koger, Freya: Lohrmann-O'Rourke, Sharon: Xin, Yan Ping	More than techniques: Team members' perspectives on implementing positive supports for adults with severe challenging behaviors	2001	Journal article	Journal of the Association for Persons with Severe Handicaps	https://journals.sagepub.com/doi/abs/10.2511/rpsd.26.4.213	How teams implement and understand the process of positive behavior support provides an important source of information for improving supports for adults with developmental disabilities who engage in severe chal- lenging behaviors in community settings. The purpose of the present study was to describe how positive behavior support was experienced and understood by team mem- bers from four residen…		Qualitative - interviews. Team members' perspectives on PBS. Multisite design.	LD - Teams that provided PBS to an adult with a diagnosis of mental retardation and a history of CBs that interfered with community inclusion	Community teams	19	The purpose of the present study was to describe how positive behavior support was experienced and understood by team mem- bers from four residential, community-based teams who achieved positive outcomes for adults with severe chal- lenging behaviors	PBS		Strongly influenced by person-centered planning, another essential feature of positive behavior support is the development and implementation of support strategies by collaborative problem-solving teams consisting of members most relevant to the support and well being of the individual (e.g., service providers, family members, friends). According to the concept of contextual fit, the long-term su…	In-depth, semistructured interviews served as the pri- mary data source. Using an interview guide (Patton, 1990), each team member was interviewed individually in a quiet location at the team’s host agency. Interviews were conducted flexibly, allowing us to explore, adapt questions, and probe as participants set the direction of the conversation; however, the guide ensured that the same key topic…	In-depth, semistructured interviewing was the primary data source involving 19 participants. Data were analyzed within and across teams revealing team members’ perceptions on their guiding values, struggles and barriers to implementing positive ap- proaches, ways to support team members, the impor- tance of staff relationships, and key elements of their direct support.	Community based teams who deliver PBS were interviewed by university professor (first author) and doctoral students in special education, each with five or more years of direct and/or administrative service in residential agencies for adults with develop- mental disabilities.	Individual? PBS delivered individually but this study is about interviewing teams.	Community teams who implement PBS interviewed	Interviews ranged from 90 to 150 minutes and were completed within a 3-week period involving two to four site visits for each team. Participants were interviewed once, however, nine participants, from Teams 1, 2, and 3, were interviewed a second time within 4 months of the initial interview to clarify issues and to verify our initial data interpretations		NS	NS	NS	NS	Qual study so no pos/neg results. All about team members' perspectives.
3270	Karlin, Bradley E.: Visnic, Stephanie: Shealy McGee, Jocelyn: Teri, Linda	Results from the multisite implementation of STAR-VA: A multicomponent psychosocial intervention for managing challenging dementia-related behaviors of veterans	2014	Journal article	Psychological Services	https://psycnet.apa.org/record/2013-28757-001	Dementia is often associated with challenging behaviors that can significantly impact the quality of life of individuals with dementia and pose great difficulty for long-term care staff. Antipsychotic medications, historically the mainstay approach for managing such behaviors, have increasingly been associated with limited efficacy and increased death risk with older dementia patients. In an effo…		Quant experimental - multisite implementation. Looked at change in outcomes over time e.g. CB, staff outcomes.	Older adult - Veterans diagnosed with dementia and challenging behaviour	Nursing homes	71	two major aims: (a) to identify the types of challenging dementia-related behaviors requiring specialized intervention in VA CLCs (b) to examine the clinical outcomes associated with the implementation of STAR-VA with veterans at multiple sites within VHA, including potential reduc- tions in the frequency and severity of challenging behaviors and in anxiety and depression, which may contribute to…	STAR-VA - multicomponent psychosocial approach to managing challenging dementia-related behaviors	Yes	reduce challenging behaviour, improve anxiety & depression	Manual, educational handouts, videos	The intervention consists of three primary components. The first component involves identifying and changing activators to, and consequences of, challenging behaviors. This consists of identifying intrapersonal (e.g., understimulation, sadness, pain), interpersonal (e.g., communication style), or environmental (e.g., noisy or crowded surroundings) triggers to a specific, challenging behavior and …	Staff Partners included nursing assistants (33%), registered nurses (29%), recreation therapists (18%), social workers (16%), occupational therapists (2%), and physical therapists (2%).. The first component of the training involved participation by the Mental Health Providers in an experientially oriented, in-person clinical workshop of approximately 2.5 days in length that included didactic pres…	Individual	Nursing home	not recorded		Yes	No	21 mental health providers. 71 veterans	There were 21 Mental Health Providers who completed the STAR-VA in-person clinical workshop. Of these, 16 (76%) were female, and all were doctoral-level psychologists. Of the 21 Mental Health Providers who completed the workshop training, 17 (81%) completed the consultation phase of the training. Three (14%) dropped out after attending the in-person clinical workshop, due to change in position/jo…	Positive results. Significant reductions in agitation overall, including significant decreases in severity of agitation, violence/aggression, vocalisations and behaviours designated as 'other'
3362	Edwards, G. S.: Zlomke, K. R.: Greathouse, A. D.	RUBI parent training as a group intervention for children with autism: A community pilot study	2019	Journal article	Research in Autism Spectrum Disorders	https://www.sciencedirect.com/science/article/abs/pii/S1750946719300972	Background: Children with autism spectrum disorder (ASD) frequently present with co-occurring problem behaviors that interfere with daily living skills and educational placement. The Research Units in Behavioral Intervention (RUBI) parent training manualized intervention was developed as a stand-alone intervention for problem behavior in children with ASD. Group-based parent training options are …		Quant experimental. The feasibility was evaluated by therapist fidelity, parent attendance, parent adherence, and parent satisfaction. Additionally, a secondary purpose of the study was to present exploratory analyses that examined changes in disruptive behavior in children with ASD through parent-report measures of child irritability and observations of child compliance	Parents of children	Community	11	The primary purpose of this study was to examine the feasibility of the RUBI BPT program when delivered as a group intervention within a community clinic. The feasibility was evaluated by therapist fidelity, parent attendance, parent adherence, and parent satisfaction. Additionally, a secondary purpose of the study was to present exploratory analyses that examined changes in disruptive behaviour …		Yes	Children with ASD experience more difficulties accessing care when compared to children of other medical diagnoses and group-based services may alleviate such challenges. Moreover, research on BPT groups suggests that parents may benefit from social support of parents with similar child behaviour difficulties.		The content consisted of behavioural strategies and skills such as principles of behaviour (i.e., antecedents and consequences), prevention techniques, reinforcement, ignoring, teaching strategies, compliance training, and functional communication training. Sessions were also included on maintenance and generalization to ensure that parents were able to continue managing child behaviour following…	licensed clinical psychologist and doctoral level Board Certified Behavior Analyst	Group	Clinic setting	The intervention consisted of 11 core RUBI BPT sessions, one telephone booster, and two assessment sessions (14 total sessions). All sessions lasted between 60 and 90 min. Assessment sessions were conducted with the parent and child alone and lasted between 60 and 90 min		Yes	No	18	11. Of the families that completed the group and the post-treatment assessment session (n = 11), families attended 87.60% of the scheduled core BPT sessions (106 of the possible 121). On average, families attended 9.64 appointments (SD = 1.43), and appointments attended ranged between seven and 11.	Positive - Overall, the group-implemented RUBI Parent Training program was found to be feasible as demonstrated by high levels of parent acceptableness, attendance, and treatment fidelity. Additionally, the majority of the children demonstrated improvements in problem behavior. 10 of the 11 parents reported reductions in irritable behavior with the ABC-I scale. Furthermore, five of the 11 parents…
3443	Grey, Ian M.: McClean, Brian	Service User Outcomes of Staff Training in Positive Behaviour Support Using Person-Focused Training: A Control Group Study	2007	Journal article	Journal of Applied Research in Intellectual Disabilities	https://onlinelibrary.wiley.com/doi/abs/10.1111/j.1468-3148.2006.00335.x	Background Effectively supporting individuals with intellectual disabilities who display challenging behaviours continues to be a priority for service providers. Person‐focused training (PFT) is a model of service delivery which provides staff with skills in functional assessment and intervention development. Existing longitudinal data from a study of 138 cases suggest that implementation of staf…		Quant: Non-randomized matched control group design	Adult - Staff on psych ward - mood disorders, psychosis, autism, adhd	Inpatient	37	The current study involves the use of a control group of individuals with challenging behaviours matched against those selected for Person Focused Training (PFT) over a 6-month period.	PBS	No	Reduction in challenging behaviour	participants completed 3 written training assignments	A cornerstone of the training format is the use of PFT. Participants completed three written training assignments (i.e. behaviour assessment report, behaviour support plan and quarterly progress review). All behaviour support plans specified interventions across four categories: ecological changes, skills teaching, direct interventions and reactive strategies. The training format is identical to …	15 were qualified nurses, seven were residential care-staff, four were day service providers, 2 were intensive support workers and 2 were clinical psychologists not associated with the delivery of the training course. The average duration of front-line staff working with the client was 12 months.	Group	A training course was conducted within a large residential setting, and two were conducted within a community-based service.	The course comprises 9 full days over a 6-month period.		Yes	Not recorded	Target = 37, Control = 30	Target = 30, Control = 30	Pos results - sig reductions in frequency, management and severity of CB
3905	Chilvers, J.: Thomas, C.: Stanbury, A.	The impact of a ward-based mindfulness programme on recorded aggression in a medium secure facility for women with learning disabilities	2011	Journal article	Journal of Learning Disabilities & Offending Behaviour	https://www.emerald.com/insight/content/doi/10.5042/jldob.2011.0026/full/html	Mindfulness is the practice of focusing attention effectively/purposefully, in a non-judgemental manner, on current circumstances (Kabat-Zinn, 2009; Crane, 2009). It has been increasingly used as a tool for managing a range of difficulties associated with personal suffering, including stress and chronic pain, as well as some aspects of mental disorder. In this study the practice of mindfulness wa…		Repeated measures (single case - within subjects changes over time)	Adult women with LD	Inpatient	15	This study aims to investigate whether the introduction of a mindfulness open group session will reduce the overall number of aggressive incidents recorded by female patients with learning disabilities in a forensic medium secure psychiatric unit.	Mindfulness-based intervention	No	Reduction in aggression		The mindfulness group sessions were implemented according to the structure and content as described in the session protocol and additional information relating to the delivery of the mindfulness sessions. The intervention was in line with the introduction of varying treatment approaches throughout the hospital and as such was representative of usual practice. The process was formalised within a t…	The mindfulness sessions were facilitated by the authors, who had received training in conducting mindfulness practice. Non-chartered facilitators received supervision from a consultant clinical psychologist in relation to practising mindfulness and delivering the group sessions, including feedback from observations. The group sessions were also attended by representatives of nursing staff on dut…	Group	Inpatient ward setting	Group sessions (30-minute mindfulness group session, twice per week). Sessions facilitated by forensic psych, clin psych who had received training in conducting mindfulness practice		No	Not recorded	15	15	Pos. The findings of this study demonstrate a decrease in the use of Observations (Obs), physical interventions (PI) and seclusions (Sec) following the introduction of mindfulness sessions to a medium secure ward for female patients with learning disabilities. The data shows a relatively sharp reduction at the time the sessions are introduced, followed by a more gradual increase and then further …
4025	Hoogsteder, Larissa M.: van Horn, Joan E.: Stams, Geert Jan J. M.: Wissink, Inge B.: Hendriks, Jan	The relationship between the level of program integrity and pre- and post-test changes of Responsive-Aggression Regulation Therapy (Re-ART) outpatient: A pilot study	2016	Journal article	International Journal of Offender Therapy and Comparative Criminology	https://scholar.google.com/scholar?q=Coming+on+strong:+Is+Responsive+Aggression+Regulation+Therapy+(Re-ART)+a+promising+intervention%3F&hl=en&as_sdt=0,5	Responsive–Aggression Regulation Therapy (Re-ART) Outpatient is a cognitive behavioral–based intervention for adolescents and young adults (16-24 years) with severe aggressive behavioral problems. This pilot study (N = 26) examined the level of program integrity (PI; that is, the delivery of the intervention as it is originally intended) of Re-ART. We also investigated the pre- and post-test chan…			Adolescent/young adult (16-24) - Juvenile offenders - CD, ODD, ADHD etc.	Community - forensic outpatient	26	Research Question 1: What is the level of PI for Re-ART Outpatient? Research Question 2: Is Re-ART Outpatient associated with positive changes in risk for violent recidivism, aggression, coping skills, cognitive distortions, responsiveness to treatment, and family functioning? Research Question 3: Are these changes associated with the level of PI?	Responsive-Aggression Regulation Therapy (Re-ART)	Yes	1. Examined the level of programe integrity of Responsive–Aggression Regulation Therapy (Re-ART) 2. Assessed whether there was a reduction in aggression post intervention	Questionnaires, Checklists, instruments	Re-ART Outpatient contains a set of standard and optional modules depending on the criminogenic problems at the individual level (need principle). Re-ART offers the following standard treatment modules: Intake and Motivation, Aggression Chain (psy- cho-education for self-comprehension, relapse-prevention plan), Controlling Skills, Influence of Thinking, and Assertive Behavior, and the module Fami…	Therapist	individual (& 1 group module)	Outpatient forensic setting	The juvenile participates in the group module every other week, unless there is a con- traindication (e.g., severe unadjusted behavior in a group). The group module consists of at least 12 to 14 sessions, while each session lasts 11⁄2 hr.		No	Not recorded	Re-ART group PI+ (N=13) Re-ART group PI- (N=13)	Re-ART group PI+ (N=13) Re-ART group PI- (N=13)	Pos - The overall scores of the final evaluation list of the juveniles were positive (some had scored a single item as negative). The overall scores from the therapists were also positive with the exception of some items. The results of the Re-ART session checklist (quality of delivery) can be considered sufficient with an average score of 86.6% (range = 63%-100%).A series of paired t tests showe…
4158	McWilliams, Jenna: de Terte, Ian: Leathem, Janet: Malcolm, Sandra: Watson, Jared	Transformers: a programme for people with an intellectual disability and emotion regulation difficulties	2014	Journal article	Journal of Intellectual Disabilities & Offending Behaviour		Purpose – The Transformers programme is a community-based intervention for people with an intellectual disability (ID) who have emotion regulation difficulties, which can manifest as aggressive and challenging behaviour. The programme was adapted from the Stepping Stones programme (Oxnam and Gardner, 2011) – an emotion regulation programme for offenders with an ID who live in an inpatient setting…			LD serice for people who have been convicted of an imprisonable offence or have high and complex behaviour needs.	Community	NA	Descriptive study. Aim of Transformers: To increase individual’s ability to recognise emotions, particularly sadness, anger, and worry; and develop the individuals’ strategies for managing their emotions. It was envisaged that addressing these core components would reduce the unwanted behaviour of this population.	Transformers: CBT based	No - Transformers doesn't have a manual but this intervention is a shortened version of Stepping Stones which is manualised	emotion recognition, and emotion regulation. Relaxation and chain analysis are cognitive and behavioural strategies that individuals can use to manage their emotions.	Components of the programme are delivered to participants through psychoeducation, self-monitoring, group discussion, DVDs, and role-plays. Activities such as role-plays, DVDs, and quizzes are utilised across sessions to consolidate learning and maximise group engagement	Each session follows a similar structure and begins with a welcome or karakia (a Ma%ori prayer) followed by a recap of the previous session and outline of the current session. Next, group members are given the opportunity to share their homework. After a short recess, the theory component is introduced. Sessions conclude with a relaxation exercise and the opportunity to ask questions or provide f…	delivered by at least two (and a maximum of four) facilitators at each session. When more than two facilitators are in attendance, two facilitators lead the session while the other facilitators observe and assist the participants and caregivers. Facilitators can be any combination of staff from ID services including clinical psychologists, nurses, social workers, care managers, and other health p…	Group but some individuals receive individual therapy to maintain their engagement in the group	Community. ID service, which provides secure and supervised care to people who have been convicted of an imprisonable offence or have high and complex behaviour needs	weekly and for two-hour sessions		NA	NA	NA	NA	Descriptive paper so doesn't really present outcomes. Description of the intervention, offering important theoretical information	Caregivers regularly accompany individuals to the group and in doing so are invited to participate in the activities (e.g. role-plays) so that participants feel supported
A11	Taylor, Novaco …	Individual cognitive‐behavioural anger treatment for people with mild‐borderline intellectual disabilities and histories of aggression: a controlled trial	2005	Journal article	British Journal of Clinical Psychology		Objectives: Anger is a significant predictor and activator of violent behaviour in patients living in institutional settings. There is some limited evidence for the value of cognitive- behavioural treatments for anger problems with people with intellectual disabilities. In this study a newly designed treatment targeted at anger disposition, reactivity and control was provided to intellectually di…		Controlled trial	Adult - Detained individuals with mild-borderline LD	Inpatient	40	Anger is a significant predictor and activator of violent behaviour in patients living in institutional settings. There is some limited evidence for the value of cognitive- behavioural treatments for anger problems with people with intellectual disabilities. In this study a newly designed treatment targeted at anger disposition, reactivity and control was provided to intellectually disabled offen…	Cog: Individual cog-behav anger treatment	Yes	Based on detailed analysis and formulation of anger probs. Delivered in logical step-wise manner through cog prep, skills acquisition and rehearsal stages. Collaborative. Guided (not driven) by protocol. Provides a framework where therapists and patients can flexibly apply techniques to meet individual needs. Prep phase: Desensitise patients to fears, develop skills and confidence and engage in t…		AT group participants received 18 sessions of individual treatment. The AT and RC groups were assessed simultaneously at 4 time points: screen, pre- and post- treatment, and at 4-months follow-up using a range of self- and staff-rated anger measures. The effectiveness of the treatment was evaluated using ANCOVA linear trend analyses of group differences on the main outcome measures.	Experienced clin and forensic psychologists	Individual	in-patient forensic service of a specialist UK National Health Service disability Trust. The service comprises several single sex wards and units providing care, management and treatment to people with mild-borderline ID in medium and low secure and rehabilitation settings	18 sessions. Whenever possible, treatment was delivered at the rate of two sessions each week, with a minimum of one session per week in order to maintain therapeutic momentum and prevent drift. Session duration not clear.						Self-reported anger scores on number of measures sig lower after treatment compared to wait-list. Maintained at follow-up. Limited evidence for effectiveness provided by staff ratings of behaviour.	From paper ID 3213
A12	Inchley-Mort, Hassiotis	Complex Behaviour Service: content analysis of stakeholder opinions	2014	Journal article	Advances in Mental Health and Intellectual Disabilities	https://www.emerald.com/insight/content/doi/10.1108/AMHID-08-2013-0057/full/html	Abstract Purpose – Positive behaviour support has been positioned by current government policy as an important intervention for people with intellectual disabilities who display behaviours that challenge services. However, little is known about service user or carer opinions towards the use of this kind of model. The paper aims to discuss this issue. Design/methodology/approach – Opinions and exp…		Qualitative interviews	Adult - LD (mild, moderate and severe)	Community LD service	25 carers, 6 service users	Stakeholder opinions of PBS	PBS: Complex Behaviour Service based on PBS	Yes	Functional analysis of behaviours, proactive strategies for managing aggression and improving QOL and non-restraint based reactive strategies. Use of social stories, anger management, restraint removal.			Clinical psychologists, behavioural support workers etc. were trained to deliver the intervention	Staff trained as groups to deliver	Community day service	Treatment over 12 months. Training unclear.		NA	NA	NA	NA	Pos experiences linked to frequency and availability of PBS, talking about behaviour, being listened to, understanding, change in the SU, carer and behaviour	Emailed by AH
B3	Hassiotis, Poppe, Strydom	Positive behaviour support training for staff for treating challenging behaviour in people with intellectual disabilities: a cluster RCT	2018	Journal article	Health Technology Assessment	https://discovery.ucl.ac.uk/id/eprint/10046826/	Background: Preliminary studies have indicated that training staff in Positive Behaviour Support (PBS) may help to reduce challenging behaviour among people with intellectual disability (ID). Objective: To evaluate whether or not such training is clinically effective in reducing challenging behaviour in routine care. The study also included longer-term follow-up (approximately 36 months). Design:…		RCT	Adults with LD	Community	246	To evaluate whether staff training in PBS is clinically effective in reducing challenging behaviour in routine care	PBS	Yes	Understanding reasons for behaviour and changing environments to remove stressors through functional assessment and the development of behaviour support plans. Teaching alternative skills. Reinforcing positive behaviours.	Trained staff. Behaviour support plans. Training workshops		Expert PBS trainers train staff in community LD service to deliver PBS	Individual	Community LD services	B3: Expert PBS trainers training staff (psychiatrists, psychologists, nurses, OTs, SLTs) to deliver PBS in community LD services over 12 months. 6 days and delivered in three 2-day workshops that were 6–8 weeks apart, over a course of 15 weeks		NA	NA	NA	Poor. PBS plans were available for 33 participants. An independent assessment of the quality of these plans found that all were less than optimal. Not delivered in full. Low fidelity.	Negative - The difference in ABC-C Total between the intervention and control arms was not statistically significant. No treatment effects were found for any of the secondary outcomes. Twenty-nine participants experienced 45 serious adverse events (intervention arm, n = 19; control arm, n = 26). Service users reported that they had learned to manage difficult situations and had gained new skills,…	Emailed by AH
A15	McGill, Vanono, Clover	Reducing challenging behaviour of adults with intellectual disabilities in supported accommodation: A cluster randomized controlled trial of setting-wide positive behaviour support	2018	Journal article	Research in Developmental Disabilities	https://www.sciencedirect.com/science/article/pii/S0891422218300969	Background: Improving the quality of social care through the implementation of setting-wide positive behaviour support (SWPBS) may reduce and prevent challenging behaviour. Method: Twenty-four supported accommodation settings were randomized to experimental or control conditions. Settings in both groups had access to individualized PBS either via the or- ganisation’s Behaviour Support Team or fro…		RCT	Adults with LD	Community - Supported accomodation	n = 81 (38 intervention, 43 control)	To determine if PBS would reduce CB and improve QOL	PBS	No	A setting wide approach is required for CB in this population whereby opportunities for choice are provided, predictable environments, positive social interactions and more independent functioning. Without the need for meds. Focusing on an individualised PBS intervention may work	PBS plans. Outcome measures. Staff training.	24 supported accom settings randomised. Settings in both had access to individualised PBS through the staff trained as part of this intervention or from external professionals. Services were reviewed. Staff were supported through coaching managers etc. Outcomes were measured.	Residential care staff trained by researchers	Individual	Care homes	Managers attended 3 h briefing. Onsite training for 8-11 months. Regular coaching and monthly meetings with managers. Progress chasing.		NA	NA	NA	NA	Positive - Following intervention there were significant changes to social care practice and quality of support in the experimental group. Ratings of challenging behaviour declined significantly more in the experimental group and the difference between groups was maintained at follow-up. There was no significant difference between the groups in measurement of quality of life. Staff, family member…	Emailed by AH
A16	Bowers, James	Reducing conflict and containment rates on acute psychiatric wards: The Safewards cluster randomised controlled trial	2015	Journal article	International Journal of Nursing Studies	https://www.sciencedirect.com/science/article/pii/S0020748915001601	Background: Acute psychiatric wards manage patients whose actions may threaten safety (conflict). Staff act to avert or minimise harm (containment). The Safewards model enabled the identification of ten interventions to reduce the frequency of both. Objective: To test the efficacy of these interventions. Design: A pragmatic cluster randomised controlled trial with psychiatric hospitals and wards …		RCT	Adults - Acute psychiatric wards - range of conditions.	Inpatient - complex multicomponent ward intervention	561 staff across 31 psych wards	To test the efficacy of the Safewards intervention to reduce conflict and containment rates on acute psychiatric wards	Safewards	Yes	Using a preventative strategy (clear mutual expectations, getting to know each other/building relationships, positivity etc.) and a de-escalation strategy (calm down methods, sensory items, mitigating bad news) to reduce incidences of conflict and containment. Multilevel, systemic approach.	Box of sensory items, know each other folders, posters to remind staff of the intervention, training videos for staff.	Baseline data collected for 8 weeks, wards then had 8 weeks to implement their interventions and continued using them for a further 8 weeks.	Adult staff across adult psych wards (mixed roles).	Group? Ward intervention - lots of components. More systemic than individual v group	Inpatient adult psych wards	Delivered over 8 weeks.		Know each other folders - getting to know each patient individually, mitigating bad news for each specific patient. Lots of personalised elements to this intervention.	No	Measured by a checklist completed by Ras on every visit to the wards	89% fidelity for intervention condition and 73% for control.	Positive results. Exp condition reduced rates of conflict by 15% relative to control and 26.4% for containment.	Emailed by AH
A17	Davies, Silver	An evaluation of the implementation of Safewards on an assessment and treatment unit for people with an intellectual disability	2020	Journal article	Journal of Intellectual Disabilities	https://journals.sagepub.com/doi/abs/10.1177/1744629520901637	This study evaluates the implementation of Safewards on an assessment and treatment unit (ATU) for people with an intellectual disability. There are no previous studies evaluating this model in this context and previous research has focused largely on acute mental health services. The ‘Patient–Staff Conflict Shift Report’ was used at baseline for 1 month and 1 year later, after all the interventi…		Mixed methods design - repeated measures for the quantitative element and feedback from staff to evaluate Safewards	Adults - Learning disability - systemic intervention - mainly staff focused	Inpatient - LD unit		To evaluate efficacy of Safewards on an ATU unit for adults with LD.	Safewards	Yes	Using a preventative strategy (clear mutual expectations, getting to know each other/building relationships, positivity etc.) and a de-escalation strategy (calm down methods, sensory items, mitigating bad news) to reduce incidences of conflict and containment. Multilevel, systemic approach.	Box of sensory items, know each other folders, posters to remind staff of the intervention, training videos for staff.	Staff trained to implement Safewards over 12 months	Mixed staff - ID nurses, HCAs, Ots, psychologists, APs etc.	Group? Ward intervention - lots of components. More systemic than individual v group	Adult LD inpatient unit	Staff trained to deliver intervention over 12 months.		NA	NA	Efforts were made to ensure staff adhered to the model but authors were not clear about this.		Pos - sig reductions in conflict and containment observed. Staff also viewed it as a positive approach.	Emailed by AH
A19	Rose, Rose… MacMahon	Managers’ views of the effects on their service of hosting a cognitive-behavioural anger management group	2015	Journal article	Advances in Mental Health and Intellectual Disabilities	https://www.emerald.com/insight/content/doi/10.1108/AMHID-05-2014-0018/full/html?utm_content=buffer24426&utm_medium=social&utm_source=twitter.com&utm_campaign=buffer	Abstract Purpose – The purpose of this paper is to investigate how service managers perceive their service prior to, and following the delivery of a cognitive-behavioural therapy (CBT) anger management group for individuals with an intellectual disability. Design/methodology/approach – Telephone interviews were conducted with seven service managers, before and after a CBT group intervention. The …		Qualitative (as part of an RCT)	service managers in a day setting	Community	7	To determine service managers' views on a manualised CBT anger management intervention to reduce challenging behaviour for individuals with ID	CBT Anger Management	Yes	Intervention focuses on deciphering triggers that evoke anger, physiological components of anger, behavioural and cognitive strategies to avoid the build up of anger and coping with anger provoking situations in more adaptive ways. Individuals with LD may struggle to understand the links between thoughts, emotions and behaviour, thus this approach is deemed to be a suitable match for those with m…	Recordings - anger diaries. Training workshops in qualitative interviewing for researchers.	The intervention programme comprised 12 group sessions, each lasting for approximately two hours. Groups typically included between four and eight individuals with ID. Each group was facilitated by two or more staff members from within the service (here referred to as lay therapists), trained and supervised by a clinical psychologist. Sessions focused upon the triggers that evoke anger, physiolog…	Service managers were interviewed about their views but intervention was delivered by a mix of staff within the service (lay therapists), trained and supervised by clin psychologists.	Group	Day service in community	12 group sessions, each lasting for approximately two hours. 16 week treatment duration.		No	Not recorded	Not recorded	Not recorded	Pos - like the managers, service users reported a decrease in their anger responses to real triggers and their keyworkers reported that anger had decreased significantly in the service users who had CBT compared with the control group, at both the 16-week and ten-month follow-ups. Moreover, in agreement with the managers’ subjective impressions, both the service users who received therapy and the…	Found from search. Goes with 168 and 1812
A20	MacMahon, Kroese, Jahoda… Willner	‘It’s made all of us bond since that course. . .’ – a qualitative study of service users’ experiences of a CBT anger management group intervention	2015	Journal article	Journal of Intellectual Disability Research	https://onlinelibrary.wiley.com/doi/abs/10.1111/jir.12144	Background People with intellectual disabilities (ID) are rarely asked about their experiences as users of psychological services and little is known about the views of clients with ID who have under- gone cognitive behavioural therapy (CBT). This study aimed to gather the views of adults with ID who had recently taken part in a cluster randomised control trial (RCT) of a staff-delivered manualis…		Qualitative interviews	Adult service users with ID	Community - Six participants lived with their families, four in supported accommodation and one participant lived alone.	11	Aim was to find out the service user's experience of taking part in CBT anger management intervention	CBT Anger Management	Yes	CBT AM may work for this population as it provides individuals with opportunities to talk about their problems, by providing support, knowing that others have similar issues. Other elements that may serve to reduce rates of aggressive CB may be good communication, competence-promoting support, making past-present-future links... Individuals can be taught to respond to anger in more appropriate wa…	Anger diaries, brainstorming activities, roleplay activities.	The group programme comprised twelve sessions, each lasting for approximately two hours. Groups included between four and eight individuals with ID. Sessions focused upon: the triggers that evoke anger; physiological and behavioural compo- nents of anger; behavioural and cognitive strategies to avoid the build-up of anger and for coping with anger-provoking situations; and acceptable ways of disp…	Support staff from within the service (lay therapists) supervised and trained by clinical psychologists.	Group	Community outpatient services	12 group sessions, each lasting for approximately two hours.		No	Not recorded	Not recorded	Not recorded	Positive - The data collected in this study suggest that participants considered the ‘I’m In Control’ anger management group an accessible and positive means of delivering a CBT intervention. The themes that emerged from the data suggest that participants both enjoyed and recalled much of the content of the group sessions. Moreover, participants reported many perceived benefits of the group, incl…	Found from search. Goes with 168 and 1813
B1	Willner, Rose, Jahoda,	a cluster randomised controlled trial of a manualised cognitive–behavioural anger management intervention delivered by supervised lay therapists to people with intellectual disabilities	2013	Journal article	Health Technology Assessment	https://www.ncbi.nlm.nih.gov/pmc/articles/PMC4781451/	Background: Anger is a frequent problem for many people with intellectual disabilities, and is often expressed as verbal and/or physical aggression. Cognitive–behaviour therapy (CBT) is the treatment of choice for common mental health problems, but CBT has only recently been adapted for people with intellectual disabilities. Anger is the main psychological presentation in which controlled trials …		RCT (clustered)	Adult service users with ID	Community - Day services	212	The objectives of the study were to: evaluate the impact of a manualised CBT anger management intervention, delivered by day service staff, on reported anger among people with mild to moderate intellectual disabilities, evaluate its effect on related outcomes, including anger coping skills, aggression, mental health and quality of life, evaluate the extent to which similar results are observed by…	CBT Anger Management	Yes	CBT AM common in other conditions but little known of its efficacy in those with LD. This intervention may work for those with the necessary language skills as it may help them to learn about the triggers that evoke their anger, while teaching individuals how to cope with and develop more adaptive ways of responding.	Homework sessions. Brainstorming. Hassle logs. Pictorial handbook.	Lay therapists in 30 day centres trained to deliver manualised CBT AM intervention to adults with mild-moderate LDs with problem anger. 2+ staff acted as lay therapists while managers suprevised.	Lay therapits (day staff)	Group	Day centre	14 treatment groups were delivered, each with 12 sessions. Sessions lasted an average of 114 minutes			Some lay therapists adhered rigidly to the manual but others adapted the group activities and discussions as much as possible to reflect the needs and circumstances of invidividual group members.	Robust fidelity assessments conducted - inter-rater reliability was conducted during all sessions with appropriate stat analysis. Consistency measures taken. Delivery of groups monitored for fidelity.	Inter-rater reliability was generally seen as good. Consistency was high. Adherence to the intervention - High fidelity = group work skills, engaging participants, appropriate presentation of info. Low fidelity = working within the key targets of CBT, emotions and cognitions.	Mixed outcomes - There was no effect of intervention on the primary outcome – self-rated PI. There was a significant impact on the following secondary outcomes at the 10-month follow-up: key worker-rated PI, self-rated PACS-IPT and self- and key worker-rated PACS. Key workers and home carers reported significantly lower aggression at 16 weeks, but not at 10 months. There was no impact on mental h…	Searching NIHR Library.
B2	Surr, Holloway, Walwyn	Dementia Care MappingTM to reduce agitation in care home residents with dementia: the EPIC cluster RCT	2020	Journal article	Health Technology Assessment	https://www.ncbi.nlm.nih.gov/pmc/articles/PMC7132533/	Background: The quality of care for people with dementia in care homes is of concern. Interventions that can improve care outcomes are required. Objective: To investigate the clinical effectiveness and cost-effectiveness of Dementia Care MappingTM (DCM) for reducing agitation and improving care outcomes for people living with dementia in care homes, versus usual care. Design: A pragmatic, cluster…		RCT	Older adults with dementia	Community - residential, nursing and care homes for older adults with dementia.	261 (162 intervention, 99 control)	To determine if Dementia Care Mapping was more clinically effective in reducing agitation in residents with dementia and more cost-effective than control (usual care)	Dementia Care Mapping	Yes	Systemic approach focusing on individualised, person-centred care. Focuses on functional analysis to understand reasons for agitation while focusing on enhancing communication and relationships to create more positive shared environments. Focused on briefing individuals in the technique, analysing individuals in their environment, reporting and feeding back, the development of action plans. Feedb…	Data monitoring materials for mappers to analyse service users and record behaviour. Action plans.	Care staff were trained to deliver the DCM intervention. Outcomes measured at 16 months. Intervention was focused on briefing individuals in the technique (providing info to staff and families), observing and analysing individuals in their environment (going through their records, monitoring their wellbeing and how it changes throughout a day, interactions with staff), reporting and feeding back …	2 staff members from each home trained to deliver DCM.		Residential, nursing and care homes for older adults with dementia.	2 care staff from each home trained. 4 day training course where they are taught to use the tool. Supervised by mentor and provided with further support remotely.		NA	NA	Homes were provided with guidelines and standardised templates for recording attendance at briefing and feedback sessions and for DCM and action planning. SMS reminders, hard copies of paperwork and phone support also provided to maintain fidelity.	Less than desirable fidelity in some clusters which may explain poor outcomes. Only 26% of homes completed their first DCM cycle.	Non sig - no difference in agitation levels between the arms. No differences in secondary outcomes. Not cost effective.	Searching NIHR Library. Removed record 1562 in place of full NIHR report (B2)
B5	Ballard, Orrell	Improving mental health and reducing antipsychotic use in people with dementia in care homes: the WHELD research programme including two RCTs	2020	Journal article	Programme Grants for Applied Research		Background: The effective management of agitation and other neuropsychiatric and behavioural symptoms in people with dementia is a major challenge, particularly in care home settings where dementia severity is higher and there is limited training and support for care staff. There is evidence for the value of staff training and the use of psychosocial approaches, although no intervention currently…		RCT	Older adults with dementia	Community - dementia care homes		To develop and test an intervention to reduce agitation and non drug approaches and improve QOL in older adults with dementia in care homes	WHELD	Yes	Combines person-centred care and non-pharma interventions to target communication impairments and neuropsychiatric symptoms that lead to agitation. It's about using formulation to understand reasons for challenging behaviour and delivering care based on specific needs. Also focuses on promoting pleasant activities involving social interaction that recognise people's abilities and interests which …		Staff trained by researchers to deliver WHELD with regular supervision throughout treatment phase. Outcomes measured.	Mixed staff e.g. care workers, managers who are nominated as leads in each home	Group	Dementia care homes	Didactic staff training over 9 months. Managers receive additional training of 1 day per month over 4 months. Trained by researchers.		Tailored approach - adapted based on the needs of the individual	NA	NA	NA	Pos - WHELD showed sig benefit to QOL, agitation and overall neuropsychiatric symptoms at reduced overall cost than treatment as usual	Searching NIHR Library. Removed record 1562 in place of full NIHR report (B2)
